# Supplementary material for: Allometric versus traditional body-shape indices and risk of colorectal cancer: a Mendelian randomization analysis
Source: Int J Obes (Lond). 2024 Jan 31;48(5):709–16. doi: 10.1038/s41366-024-01479-6 (PMC11058311; doi:10.1038/s41366-024-01479-6)
Supplement: Supplementary file 2 — Additional File 2 [file 41366_2024_1479_MOESM2_ESM.xlsx]

## Sheet: Table 1. Univariable models
Supplementary Table 1: Results from univariable models for CRC, colon and rectal cancer, with the IVW, weighted median, MR-Egger and MR-Presso methods
Index	Outcome	Sex	Instruments (N)	MR-IVW (OR, 95% CI)	MR-IVW (P-value)	W.Median (OR, 95% CI)	W.Median (P-value)	MR-Egger (OR, 95% CI)	MR-Egger (Slope, P-value)	MR-Egger (Intercept, P-value)	MRPresso Global p-value	Outliers	MRPresso (OR, 95% CI)	Heterogeneity Q p-value	I^2	Variance explained (R2)	F-statistic (median)
WHI	CRC	Men	82	1.2 (1.03 to 1.39)	0.019	1.2 (1 to 1.46)	0.0541	1.05 (0.63 to 1.76)	0.8461	0.6072	0.0016	0		0.000826863	36.2397	0.0210106	38.9655
ABSI	CRC	Men	59	1.29 (1.07 to 1.56)	0.0077	1.21 (0.95 to 1.53)	0.1288	1.32 (0.58 to 2.98)	0.5068	0.9601	0.0194	1	1.25 (1.05 to 1.5)	0.0170438	30.1952	0.0120846	31.2122
HI	CRC	Men	69	0.9 (0.76 to 1.06)	0.1973	0.94 (0.76 to 1.15)	0.5269	0.77 (0.41 to 1.47)	0.4295	0.6399	0.0036	0		0.00305868	34.812	0.0161876	35.8631
WHRadjBMI	CRC	Men	75	1.21 (1.03 to 1.42)	0.021	1.22 (1 to 1.48)	0.0515	1.25 (0.7 to 2.21)	0.4494	0.9128	8e-04	0		0.000369474	39.3882	0.0192564	38.9173
WCadjBMI	CRC	Men	147	0.98 (0.89 to 1.08)	0.7083	1 (0.88 to 1.15)	0.9682	1.18 (0.87 to 1.59)	0.2831	0.2044	0.006	0		0.00707179	23.6617	0.0400866	39.5139
HCadjBMI	CRC	Men	219	0.98 (0.89 to 1.07)	0.5884	1 (0.89 to 1.12)	0.9923	1.17 (0.91 to 1.51)	0.2125	0.1242	<2e-04	3	0.95 (0.88 to 1.04)	2.17228e-08	38.1177	0.0611982	37.9434
BMI	CRC	Men	267	1.18 (1.07 to 1.3)	0.0009	1.14 (1 to 1.3)	0.0474	1.41 (1.08 to 1.84)	0.0123	0.1692	<2e-04	1	1.17 (1.06 to 1.29)	4.47094e-10	38.4986	0.049018	51.8522
HEIGHT	CRC	Men	384	1.02 (0.96 to 1.07)	0.524	1 (0.93 to 1.07)	>0.99	1.01 (0.89 to 1.15)	0.8316	0.9573	<2e-04	6	1.01 (0.96 to 1.06)	1.04768e-15	40.6734	0.179279	52.8875
WHI	Colon Ca	Men	82	1.17 (0.99 to 1.39)	0.0685	1.09 (0.87 to 1.37)	0.4428	0.82 (0.46 to 1.45)	0.4893	0.1985	0.0336	0		0.0355856	23.1563	0.0210106	38.9655
ABSI	Colon Ca	Men	59	1.27 (1.03 to 1.57)	0.0245	1.16 (0.87 to 1.55)	0.2995	1.05 (0.43 to 2.6)	0.9093	0.676	0.1962	0		0.185674	13.9948	0.0120846	31.2122
HI	Colon Ca	Men	69	0.92 (0.76 to 1.12)	0.4012	1.07 (0.83 to 1.37)	0.6254	0.79 (0.38 to 1.62)	0.5146	0.6551	0.0494	0		0.0546318	22.4194	0.0161876	35.8631
WHRadjBMI	Colon Ca	Men	75	1.16 (0.97 to 1.4)	0.1079	1.07 (0.84 to 1.35)	0.5922	0.94 (0.49 to 1.81)	0.8611	0.5109	0.0148	0		0.0117982	29.0119	0.0192564	38.9173
WCadjBMI	Colon Ca	Men	147	1.04 (0.93 to 1.16)	0.4785	1.02 (0.86 to 1.2)	0.8408	1.27 (0.91 to 1.77)	0.1524	0.2051	0.356	0		0.35619	3.76228	0.0400866	39.5139
HCadjBMI	Colon Ca	Men	219	1.06 (0.95 to 1.17)	0.318	1.09 (0.94 to 1.25)	0.2684	1.32 (0.98 to 1.79)	0.0685	0.1167	<2e-04	2	1.03 (0.92 to 1.14)	7.54023e-07	34.647	0.0611982	37.9434
BMI	Colon Ca	Men	267	1.23 (1.1 to 1.38)	0.0004	1.24 (1.06 to 1.46)	0.0083	1.5 (1.11 to 2.04)	0.009	0.1635	<2e-04	1	1.24 (1.11 to 1.39)	1.92954e-05	28.444	0.049018	51.8522
HEIGHT	Colon Ca	Men	384	1.06 (0.99 to 1.12)	0.0772	1.04 (0.96 to 1.14)	0.3427	1.11 (0.95 to 1.28)	0.1836	0.5073	<2e-04	2	1.04 (0.98 to 1.1)	4.6957e-08	30.3003	0.179279	52.8875
WHI	Rectal Ca	Men	82	1.29 (1.06 to 1.56)	0.0101	1.38 (1.06 to 1.8)	0.018	1.6 (0.83 to 3.08)	0.1589	0.4944	0.1418	0		0.14321	14.3805	0.0210106	38.9655
ABSI	Rectal Ca	Men	59	1.4 (1.1 to 1.77)	0.0065	1.49 (1.07 to 2.1)	0.0201	2.05 (0.73 to 5.79)	0.174	0.4535	0.3642	0		0.355972	5.50089	0.0120846	31.2122
HI	Rectal Ca	Men	69	0.85 (0.68 to 1.07)	0.161	0.8 (0.59 to 1.09)	0.1579	0.86 (0.37 to 2.02)	0.7333	0.9756	0.0856	0		0.0884989	19.2645	0.0161876	35.8631
WHRadjBMI	Rectal Ca	Men	75	1.35 (1.1 to 1.64)	0.0037	1.4 (1.06 to 1.84)	0.0168	1.91 (0.95 to 3.86)	0.0706	0.3069	0.1802	0		0.170856	13.4	0.0192564	38.9173
WCadjBMI	Rectal Ca	Men	147	0.97 (0.85 to 1.12)	0.7232	1.1 (0.9 to 1.35)	0.3424	1.19 (0.78 to 1.83)	0.4203	0.3278	0.049	0		0.0503885	16.6311	0.0400866	39.5139
HCadjBMI	Rectal Ca	Men	219	0.88 (0.78 to 1)	0.0483	0.85 (0.72 to 1.01)	0.0579	1.08 (0.76 to 1.53)	0.6818	0.237	<2e-04	2	0.89 (0.79 to 1.01)	3.13095e-05	30.0761	0.0611982	37.9434
BMI	Rectal Ca	Men	267	1.09 (0.96 to 1.25)	0.1817	1.14 (0.95 to 1.39)	0.1652	1.33 (0.93 to 1.9)	0.1245	0.2616	4e-04	0		0.000308119	24.4755	0.049018	51.8522
HEIGHT	Rectal Ca	Men	384	0.98 (0.91 to 1.05)	0.5128	0.96 (0.87 to 1.06)	0.4445	0.98 (0.82 to 1.17)	0.8342	0.9484	<2e-04	1	0.97 (0.9 to 1.04)	2.13215e-08	30.9259	0.179279	52.8875
WHI	CRC	Women	243	1.15 (1.06 to 1.24)	0.0004	1.1 (0.99 to 1.23)	0.0877	1.13 (0.95 to 1.35)	0.1575	0.8768	<2e-04	3	1.15 (1.07 to 1.24)	1.80276e-05	29.6091	0.0780607	42.8421
ABSI	CRC	Women	175	1.17 (1.06 to 1.28)	0.0016	1.13 (0.99 to 1.28)	0.076	1.29 (1.01 to 1.64)	0.0376	0.3748	<2e-04	2	1.16 (1.06 to 1.27)	0.000108915	30.8291	0.0498912	42.9574
HI	CRC	Women	153	0.94 (0.85 to 1.04)	0.2131	0.9 (0.79 to 1.04)	0.1627	0.92 (0.7 to 1.19)	0.5149	0.8522	0.0018	0		0.00126717	27.6479	0.0415434	39.9189
WHRadjBMI	CRC	Women	235	1.16 (1.07 to 1.25)	0.0002	1.11 (0.99 to 1.23)	0.0699	1.11 (0.93 to 1.33)	0.2348	0.6138	<2e-04	2	1.16 (1.08 to 1.25)	3.90362e-05	28.9512	0.0757817	43.6891
WCadjBMI	CRC	Women	228	1.18 (1.1 to 1.28)	1.89082e-05	1.15 (1.02 to 1.29)	0.0176	1.45 (1.19 to 1.76)	0.0002	0.0282	0.0418	1	1.17 (1.08 to 1.26)	0.0467939	13.9819	0.0624195	40.8023
HCadjBMI	CRC	Women	275	1.02 (0.94 to 1.11)	0.6536	1.03 (0.93 to 1.14)	0.6167	1.1 (0.88 to 1.38)	0.4004	0.4672	<2e-04	4	1 (0.93 to 1.08)	1.06292e-08	35.6764	0.0714201	39.796
BMI	CRC	Women	316	1.14 (1.04 to 1.25)	0.0043	1.12 (0.98 to 1.28)	0.0921	1.17 (0.91 to 1.5)	0.2273	0.8532	<2e-04	1	1.16 (1.06 to 1.26)	7.94977e-05	24.7751	0.0493845	50.2147
HEIGHT	CRC	Women	436	1.06 (1.01 to 1.12)	0.0211	1.04 (0.97 to 1.11)	0.2984	1.04 (0.92 to 1.18)	0.5115	0.7291	<2e-04	4	1.05 (1 to 1.1)	5.81341e-13	35.9181	0.187187	54.2311
WHI	Colon Ca	Women	243	1.17 (1.07 to 1.27)	0.0005	1.19 (1.05 to 1.36)	0.0087	1.16 (0.95 to 1.42)	0.1421	0.9497	8e-04	1	1.18 (1.08 to 1.28)	0.000336511	25.2898	0.0780607	42.8421
ABSI	Colon Ca	Women	175	1.2 (1.07 to 1.35)	0.0014	1.25 (1.06 to 1.47)	0.0063	1.4 (1.06 to 1.85)	0.0186	0.2448	2e-04	1	1.19 (1.06 to 1.33)	0.000168527	30.0893	0.0498912	42.9574
HI	Colon Ca	Women	153	0.93 (0.83 to 1.04)	0.1874	0.87 (0.74 to 1.02)	0.0837	0.85 (0.63 to 1.13)	0.2621	0.5071	0.049	0		0.0511819	16.2753	0.0415434	39.9189
WHRadjBMI	Colon Ca	Women	235	1.19 (1.09 to 1.3)	0.0001	1.19 (1.05 to 1.36)	0.0082	1.15 (0.94 to 1.41)	0.1691	0.7348	8e-04	0		0.000454898	25.1168	0.0757655	43.6891
WCadjBMI	Colon Ca	Women	228	1.22 (1.12 to 1.34)	1.67715e-05	1.23 (1.07 to 1.41)	0.0033	1.54 (1.22 to 1.94)	0.0002	0.0322	0.0404	0		0.0455625	14.0795	0.0624195	40.8023
HCadjBMI	Colon Ca	Women	275	1.05 (0.96 to 1.15)	0.2873	1.04 (0.92 to 1.17)	0.5269	1.02 (0.8 to 1.31)	0.8522	0.8257	<2e-04	2	1.03 (0.94 to 1.12)	0.000131275	25.4928	0.0714201	39.796
BMI	Colon Ca	Women	316	1.19 (1.08 to 1.32)	0.0006	1.17 (0.99 to 1.38)	0.0608	1.23 (0.93 to 1.63)	0.1453	0.8206	0.0154	1	1.21 (1.09 to 1.33)	0.0155307	15.2159	0.0493845	50.2147
HEIGHT	Colon Ca	Women	436	1.06 (1 to 1.13)	0.0381	1.02 (0.94 to 1.11)	0.6161	1.01 (0.88 to 1.16)	0.9112	0.4005	<2e-04	1	1.06 (1 to 1.12)	6.35739e-08	28.5892	0.187187	54.2311
WHI	Rectal Ca	Women	243	1.11 (0.99 to 1.24)	0.0622	1.05 (0.88 to 1.25)	0.6236	0.99 (0.77 to 1.28)	0.9315	0.3156	0.1192	0		0.113349	9.99361	0.0780607	42.8421
ABSI	Rectal Ca	Women	175	1.06 (0.92 to 1.22)	0.4094	1.01 (0.82 to 1.25)	0.9004	1.06 (0.74 to 1.52)	0.7396	0.9976	0.0954	0		0.0973802	12.3872	0.0498912	42.9574
HI	Rectal Ca	Women	153	1.05 (0.89 to 1.23)	0.5548	0.99 (0.78 to 1.25)	0.9369	1.03 (0.68 to 1.56)	0.8827	0.9309	0.034	1	1.03 (0.88 to 1.2)	0.0380356	17.5332	0.0415434	39.9189
WHRadjBMI	Rectal Ca	Women	235	1.11 (0.99 to 1.25)	0.0635	1.04 (0.87 to 1.24)	0.656	0.97 (0.75 to 1.25)	0.8131	0.244	0.1532	0		0.155942	8.54427	0.0757655	43.6891
WCadjBMI	Rectal Ca	Women	228	1.08 (0.96 to 1.22)	0.2073	1.09 (0.91 to 1.31)	0.3477	1.32 (0.97 to 1.79)	0.0754	0.1625	0.4834	0		0.481758	0.135528	0.0624195	40.8023
HCadjBMI	Rectal Ca	Women	275	0.95 (0.84 to 1.09)	0.4762	0.99 (0.83 to 1.18)	0.931	1.26 (0.89 to 1.78)	0.201	0.0974	<2e-04	1	0.94 (0.83 to 1.07)	8.80464e-05	26.0734	0.0714201	39.796
BMI	Rectal Ca	Women	316	1.08 (0.94 to 1.24)	0.2901	1.04 (0.83 to 1.3)	0.746	1.17 (0.79 to 1.72)	0.4342	0.6705	0.038	1	1.1 (0.95 to 1.26)	0.0339028	13.0714	0.0493845	50.2147
HEIGHT	Rectal Ca	Women	436	0.99 (0.92 to 1.06)	0.7383	1 (0.89 to 1.11)	0.9467	1.06 (0.89 to 1.26)	0.5161	0.3836	0.0254	1	0.99 (0.92 to 1.07)	0.0265426	11.9174	0.187187	54.2311

## Sheet: Table 2. List of instruments
Supplementary Table 2. List of instruments
rsid	sex	index_A1.WHI	index_A2.WHI	index_beta.WHI	index_se.WHI	index_pvalue.WHI	R2.WHI	Fstat.WHI	index_A1.ABSI	index_A2.ABSI	index_beta.ABSI	index_se.ABSI	index_pvalue.ABSI	R2.ABSI	Fstat.ABSI	index_A1.HI	index_A2.HI	index_beta.HI	index_se.HI	index_pvalue.HI	R2.HI	Fstat.HI	index_A1.WHR	index_A2.WHR	index_beta.WHR	index_se.WHR	index_pvalue.WHR	R2.WHR	Fstat.WHR	index_A1.WC	index_A2.WC	index_beta.WC	index_se.WC	index_pvalue.WC	R2.WC	Fstat.WC	index_A1.HC	index_A2.HC	index_beta.HC	index_se.HC	index_pvalue.HC	R2.HC	Fstat.HC	index_A1.BMI	index_A2.BMI	index_beta.BMI	index_se.BMI	index_pvalue.BMI	R2.BMI
rs35336290	men								A	T	0.0201666	0.00323592	4.6e-10	0.00018635	34.821
rs1749824	men								A	C	-0.0201429	0.00312255	1.1e-10	0.000199399	37.2597
rs10838703	men								G	C	-0.0195579	0.00334829	5.2e-09	0.000163285	30.5104															G	C	-0.0208561	0.00333964	4.2e-10	0.000185681	34.696
rs10902223	men	C	T	0.0191092	0.00314692	1.3e-09	0.000179765	33.5902	C	T	0.0180664	0.00311654	6.8e-09	0.00016068	30.0236								C	T	0.0187105	0.00314558	2.7e-09	0.000172342	32.2029
rs7307320	men								G	A	0.0176989	0.00308922	1e-08	0.000156621	29.265
rs12580347	men								T	C	-0.0179304	0.00314637	1.2e-08	0.000155499	29.0554
rs61921797	men	A	G	0.0234478	0.00325402	5.8e-13	0.000255318	47.7114	A	G	0.03338	0.0032221	3.8e-25	0.000517428	96.7175								A	G	0.0229224	0.00325257	1.8e-12	0.000244004	45.5967
rs55972016	men								G	C	0.0205911	0.00353277	5.6e-09	0.00016287	30.4329
rs1341635	men								T	C	0.0225792	0.00367712	8.2e-10	0.000181543	33.9226
rs72755233	men								A	G	-0.0321347	0.00488279	4.7e-11	0.000206567	38.5994															A	G	-0.0606071	0.00486792	1.4e-35	0.000734783	137.375	A	G	-0.0549049	0.00484212	8.4e-30	0.000603023	112.727
rs4775500	men								T	C	0.0204855	0.00368303	2.7e-08	0.000148282	27.7065
rs10152595	men	G	C	-0.0257202	0.00364272	1.7e-12	0.000246892	46.1364	G	C	-0.0265287	0.00360652	1.9e-13	0.000262657	49.0833								G	C	-0.0246236	0.0036412	1.4e-11	0.000226288	42.2853
rs7162542	men	C	G	-0.0201045	0.0031406	1.5e-10	0.00019973	37.3216	C	G	-0.0281245	0.0031094	1.5e-19	0.000390865	73.0511															C	G	-0.0432839	0.00309993	2.6e-44	0.000925784	173.118	C	G	-0.0355244	0.0030835	1e-30	0.000623606	116.577
rs118101215	men								G	A	0.0628724	0.011156	1.7e-08	0.000154849	28.9338															G	A	0.0767984	0.0111221	5e-12	0.000231043	43.1741
rs2307022	men								A	G	-0.0189623	0.00329074	8.3e-09	0.000159091	29.7266
rs1292047	men								T	C	-0.0184227	0.00321594	1e-08	0.000156209	29.188
rs1076392	men								T	C	0.0187574	0.00328115	1.1e-08	0.000155966	29.1426								T	C	0.0229752	0.00331245	4e-12	0.000233993	43.7255	T	C	0.0364001	0.00327231	9.6e-29	0.00058734	109.793
rs236532	men								C	T	-0.0192404	0.00320172	1.9e-09	0.000176056	32.8972
rs4387633	men								G	A	0.0172138	0.00310727	3e-08	0.000147844	27.6248
rs4800148	men								G	A	-0.0206697	0.00375444	3.7e-08	0.000145031	27.0991
rs12953454	men								T	C	-0.0193469	0.00323261	2.2e-09	0.000174574	32.6201
rs889138	men	T	C	0.0337473	0.00314792	8.2e-27	0.000563737	105.378	T	C	0.0195094	0.00311755	3.9e-10	0.000188402	35.2045								T	C	0.0334172	0.00314634	2.4e-26	0.000552762	103.326	T	C	0.0199534	0.0031113	1.4e-10	0.000197075	36.8255
rs62621197	men	T	C	-0.0627912	0.00868237	4.8e-13	0.000275333	51.4526	T	C	-0.067749	0.00859861	3.3e-15	0.000320528	59.9012								T	C	-0.0532039	0.008678	8.7e-10	0.000197673	36.9371	T	C	-0.118534	0.00858137	2.1e-43	0.000981174	183.486
rs10802069	men								T	C	-0.0275074	0.00317452	4.5e-18	0.000358619	67.0224
rs750439	men								C	T	0.0180611	0.00329802	4.3e-08	0.000144377	26.9769															C	T	0.0194537	0.00328372	3.1e-09	0.0001675	31.2981
rs10919476	men								T	C	0.0187502	0.00318089	3.8e-09	0.00016622	31.0589
rs7538503	men								G	A	0.0191566	0.00339148	1.6e-08	0.000152209	28.4405
rs12123182	men	T	C	0.0239481	0.00342857	2.9e-12	0.000237216	44.3279	T	C	0.0233606	0.00339534	6e-12	0.00022572	42.1792								T	C	0.0227209	0.00342744	3.4e-11	0.000213527	39.9003
rs143384	men	G	A	-0.0313206	0.0031738	5.7e-23	0.000472104	88.2416	G	A	-0.0231	0.00314344	2e-13	0.000256804	47.9892								G	A	-0.0350107	0.00317224	2.5e-28	0.000589902	110.272								G	A	0.0637104	0.00311895	9.6e-93	0.00195343	365.661
rs6066089	men								C	G	-0.0217259	0.00338048	1.3e-10	0.000200009	37.3738
rs35628589	men								T	C	0.0347108	0.0062543	2.9e-08	0.000161018	30.0866															T	C	0.0468067	0.00624259	6.5e-14	0.000292792	54.7164
rs2145271	men	T	A	0.0368201	0.00325406	1.1e-29	0.00062684	117.181	T	A	0.0274067	0.00322293	1.8e-17	0.000347296	64.9054								T	A	0.0331009	0.00325246	2.5e-24	0.000506601	94.6927	T	A	0.0418394	0.0032169	1.1e-38	0.000809389	151.335
rs3205187	men								G	C	-0.020829	0.00327334	2e-10	0.000194074	36.2646
rs2018707	men								C	T	0.0204709	0.00369948	3.1e-08	0.000146222	27.3215
rs6724036	men								C	T	-0.0200018	0.00347384	8.5e-09	0.000160947	30.0734
rs6717858	men								C	T	0.0217744	0.00314908	4.7e-12	0.000228334	42.6679															C	T	0.0218945	0.00313565	2.9e-12	0.00023086	43.14
rs34608683	men								G	A	-0.0190712	0.00323829	3.9e-09	0.000165236	30.875
rs12714402	men								A	G	-0.019307	0.00335224	8.4e-09	0.000158384	29.5945
rs1346786	men								T	C	-0.0216602	0.00340159	1.9e-10	0.000193186	36.0987
rs7557715	men								C	T	-0.0235453	0.00324588	4e-13	0.000252758	47.2329
rs60716777	men								A	G	-0.0250593	0.00340914	2e-13	0.000259127	48.4234
rs9817452	men								T	G	-0.0213077	0.0031877	2.3e-11	0.000215419	40.2539
rs11130324	men								G	T	-0.0208491	0.00309053	1.5e-11	0.000217326	40.6103															G	T	-0.0212007	0.00307988	5.8e-12	0.000224718	41.9919
rs793439	men								A	G	0.0176175	0.00308384	1.1e-08	0.000155018	28.9654
rs10939110	men								C	T	0.0182857	0.00325015	1.8e-08	0.000151671	28.34
rs4694504	men								G	A	0.0175676	0.00309838	1.4e-08	0.000153858	28.7487															G	A	0.0282859	0.00308895	5.3e-20	0.000398874	74.5485
rs6556301	men								T	G	0.024659	0.00322258	2e-14	0.000283932	53.0602																													T	G	-0.0143	0.0025	1.568e-08	9.53757e-05
rs787544	men								T	G	0.0185876	0.00312612	2.7e-09	0.000169663	31.7023
rs157512	men								C	T	0.035767	0.00361989	5e-23	0.000464697	86.8564
rs34592828	men								A	G	0.0436244	0.00741099	3.9e-09	0.000165031	30.8368
rs577721086	men	C	T	0.101146	0.00720701	9.6e-45	0.000980807	183.417	C	T	0.0415419	0.00714305	6e-09	0.000165447	30.9144								C	T	0.0993628	0.00720341	2.8e-43	0.000946528	177.001	C	T	0.0447724	0.00712101	3.2e-10	0.000192179	35.9104
rs10499172	men								C	G	-0.0196337	0.00351582	2.3e-08	0.000148838	27.8104
rs6917995	men								C	T	-0.018285	0.00310234	3.8e-09	0.00016704	31.2122
rs592229	men								G	T	-0.0214232	0.0030985	4.7e-12	0.000229309	42.8501
rs11243143	men								G	A	-0.0177094	0.00321695	3.7e-08	0.000145213	27.1331
rs10279715	men								G	A	0.0172151	0.00311241	3.2e-08	0.000147293	27.5217
rs11992444	men	G	T	-0.0285519	0.00312492	6.4e-20	0.000407458	76.1536	G	T	-0.0183796	0.00309502	2.9e-09	0.000168844	31.5493	G	T	0.0181743	0.0032029	1.4e-08	0.000165093	30.8483	G	T	-0.0286773	0.00312359	4.3e-20	0.000411045	76.8243
rs10102807	men								T	C	0.0263717	0.00318304	1.2e-16	0.000329944	61.6614															T	C	0.02879	0.00317457	1.2e-19	0.00039323	73.4933
rs35344761	men	A	C	-0.0276171	0.00481095	9.4e-09	0.000162992	30.4556	A	C	-0.027784	0.00476366	5.5e-09	0.000164968	30.8249															A	C	-0.0449717	0.00474878	2.8e-21	0.000432204	80.7805
rs729023	men																																				T	C	-0.0211442	0.00309766	8.7e-12	0.000219285	40.9765
rs7917983	men																																				C	T	-0.019934	0.00306979	8.4e-11	0.000197744	36.9504
rs2930796	men																																				G	A	-0.0201871	0.00359293	1.9e-08	0.000148283	27.7069
rs35092545	men																																				T	G	-0.019802	0.00340115	5.8e-09	0.000160881	30.061
rs2808290	men																																				C	T	-0.022652	0.00307797	1.8e-13	0.000256542	47.9403
rs2435381	men																																				T	C	0.0198641	0.00343996	7.7e-09	0.000158441	29.6051
rs10761661	men																																				T	C	-0.0182819	0.00308603	3.1e-09	0.0001657	30.9617
rs2030057	men																																				T	C	-0.0249679	0.00415771	1.9e-09	0.000170274	31.8165
rs8837	men																																				C	G	0.0175544	0.00306712	1e-08	0.000154078	28.7897
rs7123728	men																																				T	G	0.0193314	0.00309287	4.1e-10	0.000184569	34.4881
rs4252588	men																																				T	C	0.03385	0.00617119	4.1e-08	0.000146723	27.4152
rs1057704	men																																				T	C	-0.0226785	0.00309955	2.5e-13	0.000252316	47.1503
rs632870	men																																				G	C	-0.0214598	0.00325057	4.1e-11	0.000204947	38.2966
rs10832963	men																																				T	G	0.0194234	0.00352808	3.7e-08	0.00014316	26.7494
rs143840904	men																																				T	C	-0.0998103	0.0114851	3.6e-18	0.000379012	70.8349
rs12808829	men																																				A	G	-0.0191755	0.00317262	1.5e-09	0.000172061	32.1505
rs7952436	men																													T	C	-0.0625069	0.00558988	5e-29	0.000596455	111.498	T	C	-0.0680055	0.00555826	2e-34	0.000706009	131.992
rs584961	men																													A	G	0.0318439	0.00483639	4.6e-11	0.000206552	38.5966	A	G	0.0338794	0.00480903	1.9e-12	0.000233802	43.6898
rs76932491	men																																				C	T	-0.0734046	0.0133435	3.8e-08	0.000141819	26.4989
rs3782709	men																																				G	A	-0.020177	0.00319699	2.8e-10	0.000186371	34.825
rs1727323	men																																				T	C	0.028142	0.00376691	8e-14	0.000263318	49.2068
rs863750	men																																				C	T	0.0213448	0.00313946	1.1e-11	0.000217988	40.734
rs904647	men																																				G	A	0.0181054	0.00328463	3.5e-08	0.000143458	26.8051
rs11612375	men																																				T	C	0.017518	0.00320928	4.8e-08	0.00014079	26.3064
rs4963975	men																																				A	G	-0.0260479	0.00358246	3.6e-13	0.000249189	46.5659
rs11049689	men																																				A	G	-0.0308889	0.00330284	8.6e-21	0.000411335	76.8785
rs56196860	men	A	C	-0.0552938	0.00891514	5.6e-10	0.000187746	35.0819								A	C	0.05134	0.00913798	1.9e-08	0.000161857	30.2434	A	C	-0.0556616	0.00891118	4.2e-10	0.000190252	35.5503								A	C	0.051313	0.00874695	4.5e-09	0.000161686	30.2116
rs836180	men																																				T	C	0.0202141	0.00317912	2e-10	0.000189916	35.4873
rs7958322	men																																				A	C	0.0186278	0.00310216	1.9e-09	0.000170623	31.8817
rs7970350	men																																				T	C	-0.0278665	0.00306479	9.7e-20	0.000388188	72.5507
rs10748128	men																																				T	G	0.0240676	0.00322188	8e-14	0.0002619	48.9418
rs310796	men																																				G	T	-0.0184392	0.003295	2.2e-08	0.000147865	27.6286
rs61936491	men																																				T	C	0.0224664	0.00385053	5.4e-09	0.000160475	29.9853
rs4144503	men																																				A	T	-0.0252649	0.00309728	3.4e-16	0.000319034	59.6218
rs673314	men																																				C	T	-0.0238239	0.00408871	5.7e-09	0.000161483	30.1735
rs41284816	men																																				T	G	0.137975	0.0114472	1.9e-33	0.000716367	133.93
rs7991818	men																																				T	C	-0.0211338	0.00368049	9.3e-09	0.000156906	29.3183
rs7319045	men																																				A	G	0.0198309	0.00318702	4.9e-10	0.000183135	34.22
rs7148741	men																																				G	A	0.0236852	0.00359004	4.2e-11	0.000207012	38.6826
rs3210043	men																																				A	C	0.0287692	0.00416159	4.7e-12	0.000226571	42.3383
rs10150899	men																																				G	T	0.0240949	0.00423681	1.3e-08	0.000153464	28.675
rs11623992	men																																				T	C	0.0191476	0.00309685	6.3e-10	0.000181981	34.0044
rs7159392	men																																				T	C	0.0181332	0.00317957	1.2e-08	0.000154359	28.8423
rs3825710	men																																				A	C	0.017712	0.00309846	1.1e-08	0.000155361	29.0296
rs28929474	men																																				T	C	0.0782955	0.0109079	7.1e-13	0.00024308	45.424
rs4548838	men																													T	C	0.0247716	0.00310435	1.5e-15	0.000304706	56.9435	T	C	0.0181778	0.0030879	3.9e-09	0.00016408	30.659
rs4779523	men																																				A	T	0.0194338	0.00344674	1.7e-08	0.000149571	27.9476
rs11631563	men																																				C	G	0.0176841	0.0030718	8.6e-09	0.000156355	29.2153
rs3759811	men																																				T	C	-0.0280865	0.00306339	4.8e-20	0.000394182	73.6713
rs4776822	men																																				A	G	0.024119	0.00356375	1.3e-11	0.000216251	40.4095
rs35874463	men																													G	A	0.0658854	0.00657411	1.2e-23	0.000475887	88.949	G	A	0.0677666	0.00653926	3.7e-25	0.000503451	94.1036
rs5742915	men																																				C	T	0.0246316	0.00307937	1.3e-15	0.000301456	56.336
rs4322627	men																																				T	C	0.0224072	0.00355667	3e-10	0.00018677	34.8994
rs16968893	men																																				G	A	-0.0205189	0.00315522	7.9e-11	0.000199465	37.2721
rs72760086	men																																				G	A	-0.0261688	0.00479664	4.9e-08	0.000139774	26.1166
rs11635309	men																																				A	G	0.0276817	0.00374655	1.5e-13	0.000257134	48.0509
rs8034564	men																																				G	A	0.0224652	0.00312848	6.9e-13	0.000245409	45.8592
rs246185	men																																				C	T	0.0199127	0.00330965	1.8e-09	0.000173174	32.3585
rs25849	men																																				G	C	0.022757	0.00340356	2.3e-11	0.000212711	39.7478
rs4115668	men																																				A	G	0.0183153	0.0032338	1.5e-08	0.000152953	28.5795
rs113679768	men																																				G	A	0.0339847	0.00356813	1.7e-21	0.000431688	80.6841
rs11540358	men																																				G	C	0.0287043	0.00332291	5.7e-18	0.000350563	65.5162
rs2020292	men																																				G	C	0.0329476	0.00374798	1.5e-18	0.000366251	68.4492
rs146972365	men																																				C	T	-0.0311639	0.00518354	1.8e-09	0.000170978	31.9481
rs11869142	men																																				T	C	0.0197264	0.00307923	1.5e-10	0.00019409	36.2676
rs1317867	men																																				A	G	-0.0184184	0.00309502	2.7e-09	0.000169538	31.679
rs35958868	men																																				A	G	-0.0334064	0.00346939	6e-22	0.000435922	81.4757
rs11654589	men																																				A	G	-0.0237816	0.0030865	1.3e-14	0.000279651	52.2599
rs59128042	men																																				G	C	0.0369396	0.00674835	4.4e-08	0.000142142	26.5592
rs4794004	men																													G	A	0.0177634	0.00310316	1e-08	0.000155743	29.101	G	A	0.0194274	0.00308672	3.1e-10	0.000186289	34.8095
rs9908159	men																																				C	T	-0.0202388	0.0030764	4.7e-11	0.000204764	38.2624
rs3020619	men																																				G	A	0.0310065	0.00347152	4.2e-19	0.000380321	71.0797
rs9904480	men																																				C	T	-0.0167513	0.00307117	4.9e-08	0.000140136	26.1844
rs35537311	men																																				T	C	-0.017267	0.00315136	4.3e-08	0.000141804	26.496
rs57067187	men																																				C	T	0.0225053	0.00318308	1.5e-12	0.000236825	44.2548
rs4239436	men																																				A	G	-0.0391272	0.00376505	2.7e-25	0.000510645	95.449
rs2156250	men																																				T	A	0.0291493	0.00310916	6.9e-21	0.000419709	78.4442
rs6510645	men																																				C	T	0.0356102	0.00309626	1.3e-30	0.000632836	118.303
rs10403360	men																																				A	G	-0.0181486	0.00310345	5e-09	0.000160771	30.0405
rs17318596	men																																				A	G	0.0209838	0.00320155	5.6e-11	0.000203147	37.9603
rs73057193	men																																				T	C	-0.0611519	0.00969542	2.8e-10	0.00019011	35.5237
rs8112883	men																																				T	G	0.0270163	0.00340295	2e-15	0.000298082	55.7051
rs117700741	men																																				T	C	-0.0737932	0.00826238	4.2e-19	0.000412254	77.0503
rs2126643	men																																				T	C	0.027424	0.00323257	2.2e-17	0.000336118	62.8157
rs114968182	men																																				A	T	0.0274467	0.00487436	1.8e-08	0.000154457	28.8605
rs11581563	men																																				C	T	0.0234207	0.00382765	9.4e-10	0.000174988	32.6974
rs11205303	men																													C	T	0.0312084	0.00313249	2.2e-23	0.000470754	87.9892	C	T	0.0361436	0.00310843	3e-31	0.000631414	118.037
rs34502377	men																																				T	C	0.0303271	0.00423818	8.3e-13	0.000238933	44.6489
rs4394690	men																																				C	G	0.0353656	0.00329325	6.7e-27	0.000536635	100.31
rs4920605	men																																				G	A	-0.0321214	0.00307856	1.7e-25	0.000505907	94.5629
rs10913200	men																																				A	G	-0.0728357	0.00905423	8.7e-16	0.000298989	55.8747
rs1952256	men																																				G	A	0.0249333	0.00321008	8e-15	0.000281665	52.6363
rs4846481	men																																				T	C	0.023833	0.00336991	1.5e-12	0.000232439	43.435
rs4846569	men																																				T	C	0.0329276	0.00335178	8.9e-23	0.000449108	83.9413
rs12037376	men	A	G	-0.0250805	0.00429202	5.1e-09	0.000166969	31.1989								A	G	0.0273921	0.00439891	4.8e-10	0.000199165	37.2161	A	G	-0.0256419	0.00429061	2.3e-09	0.000174527	32.6114								A	G	0.0321716	0.0041995	1.8e-14	0.000274732	51.3403
rs3157	men																																				G	A	0.0202271	0.00306456	4.1e-11	0.000203057	37.9434
rs3176466	men																																				T	C	0.0539172	0.00536927	1e-23	0.000469859	87.8218
rs527402	men																																				A	G	-0.0179742	0.00308525	5.7e-09	0.000159995	29.8956
rs946600	men																																				C	G	0.0301752	0.00449325	1.9e-11	0.000211699	39.5586
rs6082358	men																																				C	T	0.0209693	0.003299	2.1e-10	0.000194423	36.3297
rs57668191	men																																				G	A	-0.0363969	0.00349323	2e-25	0.000514394	96.1502
rs57674902	men																																				T	C	0.0178773	0.00322747	3e-08	0.000144685	27.0344
rs4810575	men																																				G	A	-0.0235476	0.00324586	4e-13	0.000252082	47.1067
rs7266065	men																																				A	G	0.0195009	0.0032917	3.1e-09	0.000166512	31.1134
rs185799410	men																																				T	G	-0.063366	0.00981921	1.1e-10	0.000202557	37.85
rs235763	men																																				C	T	-0.0184145	0.00314562	4.8e-09	0.00016283	30.4253
rs2211864	men																																				T	A	0.0177778	0.00308226	8e-09	0.000158002	29.5231
rs6001209	men																																				G	A	0.0231699	0.00339666	9e-12	0.000220505	41.2045
rs4384839	men																																				A	G	0.0174804	0.00307587	1.3e-08	0.000152184	28.4358
rs1345203	men																																				C	T	0.0223897	0.00376026	2.6e-09	0.00016605	31.0272
rs779395	men															C	T	-0.0197226	0.00329531	2.2e-09	0.000181888	33.987															C	T	-0.0182116	0.0031486	7.3e-09	0.000155086	28.9781
rs55920843	men																																				G	T	0.0801534	0.0138463	7.1e-09	0.000156401	29.2239
rs10195252	men																																				C	T	0.0177053	0.00310987	1.2e-08	0.000151367	28.2831
rs12995219	men																																				A	G	0.022293	0.00357356	4.4e-10	0.0001823	34.064
rs17400325	men																																				C	T	0.0483913	0.00766502	2.7e-10	0.000185785	34.7154
rs28558777	men																																				G	T	0.0239547	0.0030658	5.6e-15	0.000285759	53.4015
rs897877	men																																				A	G	-0.0189313	0.00311773	1.3e-09	0.00017337	32.3951
rs12329005	men																																				C	T	0.0174409	0.00314286	2.9e-08	0.000145073	27.1069
rs17272089	men																																				T	C	-0.0656026	0.00942561	3.4e-12	0.00023265	43.4745
rs4676366	men																																				A	G	-0.0177158	0.0031865	2.7e-08	0.000144209	26.9454
rs2384145	men																																				C	G	0.0180142	0.00310247	6.4e-09	0.000157432	29.4165
rs3821150	men																																				A	G	-0.0232846	0.00330397	1.8e-12	0.000232685	43.4811
rs12712914	men																																				C	G	0.0202191	0.00363977	2.8e-08	0.000143958	26.8986
rs3791679	men																																				G	A	-0.040645	0.00365302	9.3e-29	0.000577558	107.963
rs6546692	men																																				A	T	0.0224138	0.00308988	4e-13	0.000246557	46.0738
rs867529	men																																				C	G	0.0226353	0.00339098	2.5e-11	0.000207105	38.7
rs62245551	men																																				T	C	-0.0223281	0.00349056	1.6e-10	0.000195593	36.5484
rs9850117	men																																				T	C	-0.0232159	0.00392409	3.3e-09	0.000163686	30.5852
rs7374197	men																																				A	G	-0.0173506	0.00308364	1.8e-08	0.000149362	27.9085
rs56724294	men																																				T	C	0.0367733	0.00388212	2.7e-21	0.000426135	79.6457
rs2675228	men																																				C	T	0.0290787	0.00522867	2.7e-08	0.000146285	27.3334
rs6440003	men																																				A	G	0.0461675	0.00307486	5.9e-51	0.00105328	196.985
rs62271373	men															A	T	-0.038596	0.00687905	2e-08	0.000166847	31.1761															A	T	-0.0360956	0.00658309	4.2e-08	0.000145929	27.2669
rs7652177	men																													C	G	-0.0252483	0.00307923	2.4e-16	0.000318701	59.5596	C	G	-0.0228929	0.00306027	7.4e-14	0.000262011	48.9626
rs9849142	men																																				G	A	0.0205113	0.00352696	6e-09	0.000157894	29.5029
rs2194411	men																																				A	G	0.0473335	0.00463823	1.9e-24	0.000499332	93.3333
rs138625771	men																																				C	G	0.0788121	0.0102225	1.3e-14	0.000284954	53.2512
rs4681734	men																																				A	T	-0.022709	0.00307061	1.4e-13	0.000256776	47.9841
rs2371767	men															C	G	0.026781	0.0035877	8.4e-14	0.000285032	53.2657															C	G	0.0241544	0.00343335	2e-12	0.000231863	43.3275
rs9809116	men																																				G	A	-0.0243743	0.0031419	8.6e-15	0.000286835	53.6028
rs28650409	men																																				T	C	0.032098	0.00437719	2.3e-13	0.000253011	47.2802
rs4699165	men																																				A	G	-0.0214375	0.00317988	1.6e-11	0.00021344	39.8841
rs7676064	men																																				A	G	-0.0187029	0.00327516	1.1e-08	0.000154123	28.7981
rs303084	men																																				G	A	0.0228711	0.00381451	2e-09	0.000169506	31.6729
rs6857303	men																																				A	G	0.0169878	0.00309722	4.1e-08	0.000143153	26.7481
rs13125694	men															T	C	0.0223721	0.00323612	4.7e-12	0.000244595	45.7071															T	C	0.0478961	0.00309697	5.9e-54	0.00112107	209.677
rs11731421	men																																				A	G	0.0260971	0.00325962	1.2e-15	0.000302271	56.4882
rs7673321	men																																				A	T	-0.0496043	0.00420157	3.6e-32	0.000650539	121.615
rs73134233	men																																				G	C	-0.0242788	0.00417364	6e-09	0.000160329	29.958
rs11724094	men																																				A	C	0.0193933	0.00317046	9.5e-10	0.00017543	32.7801
rs11942991	men																																				C	T	-0.0278876	0.00306716	9.7e-20	0.000388728	72.6516
rs2034629	men																																				G	A	0.0279124	0.00330154	2.8e-17	0.000335757	62.7482
rs10223256	men																																				C	A	0.0249079	0.00342539	3.6e-13	0.000253448	47.362
rs17475053	men																													G	C	0.0225691	0.00347661	8.5e-11	0.000200329	37.4336	G	C	0.0247596	0.00345602	7.8e-13	0.000241103	45.0545
rs141773782	men																																				G	A	0.0626591	0.0101774	7.4e-10	0.000180919	33.8059
rs32818	men																																				C	T	0.0326558	0.00573704	1.3e-08	0.000152069	28.4144
rs657223	men																																				T	A	-0.0238804	0.00310509	1.5e-14	0.000279154	52.1669
rs10040658	men																																				A	G	0.0194632	0.00319089	1.1e-09	0.000176488	32.9778
rs7701443	men																																				G	A	-0.0180904	0.0031115	6.1e-09	0.000158298	29.5784
rs75831829	men																																				T	C	-0.0211401	0.00364	6.3e-09	0.000160247	29.9426
rs33857	men																																				C	T	0.022406	0.0037342	2e-09	0.000168926	31.5646
rs7704555	men																																				C	T	-0.0282925	0.0032216	1.6e-18	0.000363129	67.8656
rs12519997	men																																				G	A	0.0174694	0.0030814	1.4e-08	0.000150442	28.1103
rs1574220	men																																				C	T	0.0332102	0.00567751	4.9e-09	0.000163749	30.5971
rs1177764	men																																				C	G	0.028566	0.00311915	5.3e-20	0.000392842	73.4208
rs490556	men																																				A	G	0.0171413	0.00308813	2.8e-08	0.000145117	27.1151
rs230820	men																																				A	C	-0.0228851	0.0030801	1.1e-13	0.000259291	48.4541
rs264751	men																																				A	G	0.0176473	0.003202	3.6e-08	0.000142961	26.7122
rs10940166	men																																				C	T	-0.0182845	0.003134	5.4e-09	0.000159373	29.7792
rs111735044	men																																				A	G	-0.0280262	0.0036063	7.8e-15	0.000282439	52.781
rs370771	men																																				G	T	0.0312619	0.0030712	2.5e-24	0.000484655	90.5887
rs557569	men																																				G	A	-0.0180107	0.00308078	5e-09	0.000161337	30.1464
rs7753558	men																																				C	A	-0.0178389	0.00319456	2.3e-08	0.000147502	27.5608
rs9388486	men																																				C	T	0.0307173	0.00307522	1.7e-23	0.000466709	87.2326
rs3777866	men																																				T	C	0.0246819	0.00327618	4.9e-14	0.000265084	49.5368
rs1418201	men																																				T	A	-0.0489463	0.00338845	2.7e-47	0.000978177	182.925
rs3853252	men																																				A	G	0.0195664	0.00308302	2.2e-10	0.000189824	35.4703
rs35540914	men																																				A	G	0.0269546	0.00463963	6.3e-09	0.000158476	29.6117
rs41271299	men																																				T	C	0.0658543	0.00687474	9.8e-22	0.000429367	80.2502
rs9379832	men																																				G	A	-0.0448807	0.0035611	2e-36	0.000759117	141.928
rs2523579	men																																				T	C	0.0313944	0.00318108	5.7e-23	0.000454916	85.0275
rs61431557	men																																				T	C	0.0608248	0.00442927	6.5e-43	0.000880439	164.631
rs41273794	men																																				T	C	0.0234015	0.00339125	5.2e-12	0.000223777	41.8161
rs4149178	men																																				G	A	-0.0241502	0.00430978	2.1e-08	0.000147568	27.5732
rs998584	men	A	C	0.0277301	0.00312942	7.9e-19	0.000383898	71.7485								A	C	-0.0303647	0.00320816	2.9e-21	0.00046031	86.0362	A	C	0.0274613	0.00312785	1.6e-18	0.000376491	70.3637								A	C	-0.0253536	0.0030661	1.4e-16	0.000320917	59.9738
rs12209223	men																																				A	C	0.041695	0.00508491	2.4e-16	0.00031871	59.5613
rs11243202	men																																				C	T	0.026286	0.00307591	1.3e-17	0.000345271	64.5268
rs9942510	men																																				A	G	0.0317239	0.00420242	4.4e-14	0.00026679	49.8557
rs111703265	men																																				A	C	0.0546632	0.00954513	1e-08	0.000152795	28.55
rs1293865	men																																				C	G	0.0206569	0.00374078	3.3e-08	0.000144273	26.9574
rs12535428	men																																				T	C	0.0196959	0.00332132	3e-09	0.00016763	31.3224
rs273946	men																																				G	A	-0.017962	0.00309356	6.4e-09	0.000159171	29.7415
rs80085026	men																																				G	C	0.0242032	0.00391159	6.1e-10	0.000180272	33.685
rs6967145	men																																				C	G	-0.0243945	0.00311535	4.9e-15	0.000289331	54.0694
rs1029534	men																																				T	G	0.026844	0.0033378	8.8e-16	0.000302788	56.5849
rs1182189	men																																				A	G	-0.0458714	0.00335031	1.1e-42	0.000878892	164.342
rs56389942	men																																				T	G	-0.0191394	0.00320423	2.3e-09	0.000167806	31.3554
rs10255049	men																																				G	A	-0.0192743	0.00331938	6.4e-09	0.000158587	29.6323
rs38008	men																																				C	A	-0.0196429	0.0030873	2e-10	0.000190466	35.5901
rs42041	men																																				G	C	0.0452331	0.00355518	4.4e-37	0.000757437	141.614
rs4733732	men																																				T	C	-0.0410229	0.00381315	5.4e-27	0.000543162	101.53
rs894344	men																																				G	A	-0.0213657	0.00312521	8.1e-12	0.000219946	41.1001
rs11774206	men																																				T	C	0.0207252	0.00362302	1.1e-08	0.000153776	28.7332
rs62501195	men																													C	A	-0.0329386	0.00415186	2.1e-15	0.000308489	57.6506	C	A	-0.024076	0.00412781	5.5e-09	0.000164816	30.7964
rs36063247	men																																				T	C	-0.045055	0.00494395	8e-20	0.000391996	73.2627
rs112499790	men																																				A	G	0.0414203	0.00689512	1.9e-09	0.000170252	31.8124
rs2956605	men																																				A	C	0.0200612	0.003161	2.2e-10	0.000191755	35.831
rs902144	men																																				C	G	0.0174761	0.00307042	1.3e-08	0.000152502	28.4953
rs10978654	men																																				C	T	0.0264352	0.00370147	9.2e-13	0.00024244	45.3043
rs10733214	men																																				A	T	0.0231407	0.00398538	6.4e-09	0.000159502	29.8035
rs4837613	men																																				C	G	-0.0225429	0.00308159	2.6e-13	0.000253973	47.4601
rs3824359	men																													C	T	0.0312098	0.00442597	1.8e-12	0.000236235	44.1445	C	T	0.0251839	0.00440069	1e-08	0.000153818	28.7412
rs35307904	men																																				A	G	-0.0267728	0.0047084	1.3e-08	0.000153404	28.6638
rs10124620	men																																				C	T	0.0264899	0.00314515	3.7e-17	0.000335812	62.7584
rs28457763	men																																				A	G	0.0409395	0.00325086	2.3e-36	0.000742666	138.85
rs1369156	men																																				A	G	0.0174735	0.00309444	1.6e-08	0.000152662	28.5251
rs10787471	men															A	G	-0.0203679	0.00322721	2.8e-10	0.000204687	38.248
rs61872983	men															A	G	0.0205807	0.00370991	2.9e-08	0.000158175	29.5553
rs67362530	men															A	G	0.0352037	0.00502868	2.5e-12	0.000254603	47.5779
rs2018527	men															G	A	-0.0187199	0.00342229	4.5e-08	0.000153693	28.7179
rs1985926	men															C	T	0.0185856	0.00325905	1.2e-08	0.000166957	31.1965
rs2508710	men															T	G	-0.0236295	0.00407834	6.9e-09	0.00017302	32.3298
rs7102705	men															A	G	-0.0330979	0.00397545	8.4e-17	0.000355407	66.4217
rs10840116	men															T	A	0.0191549	0.00330128	6.5e-09	0.000174271	32.5636
rs825452	men															G	A	0.0246652	0.00328433	5.9e-14	0.000290233	54.238
rs71463090	men															T	C	0.0190627	0.00333003	1e-08	0.000168752	31.5321
rs11534749	men															T	G	-0.0208422	0.00373871	2.5e-08	0.000159497	29.8025
rs1262720	men															A	G	0.0375992	0.00493333	2.5e-14	0.000299132	55.9014
rs754388	men															G	C	-0.027936	0.00411355	1.1e-11	0.000239249	44.7079
rs4779525	men															G	C	0.0286742	0.00375475	2.2e-14	0.000300195	56.1002
rs8023263	men															G	T	-0.0234476	0.00320623	2.6e-13	0.000274067	51.2161
rs28522005	men															G	A	-0.0289708	0.00496216	5.3e-09	0.000175344	32.7641
rs72766557	men															A	G	0.0323723	0.00375098	6.1e-18	0.000389264	72.7518
rs12941371	men															G	A	-0.0273079	0.00322938	2.8e-17	0.000369822	69.1168
rs12938957	men															C	T	-0.0222708	0.00382759	5.9e-09	0.000174029	32.5183
rs11652657	men															G	A	-0.0228702	0.00321469	1.1e-12	0.000259102	48.4187
rs10406327	men															G	C	-0.025719	0.00321398	1.2e-15	0.000330136	61.6974
rs12973230	men															T	C	0.0210959	0.00386317	4.7e-08	0.000154867	28.9372
rs7525637	men															G	A	0.0265477	0.00358106	1.2e-13	0.000283713	53.0192
rs1226712	men															G	T	0.0223493	0.00360904	5.9e-10	0.000195744	36.5767
rs2421490	men															T	C	0.0260465	0.0045443	9.9e-09	0.00016909	31.5952
rs7546252	men															A	G	-0.0256197	0.00322953	2.1e-15	0.00032272	60.311
rs1415287	men															T	C	0.0341757	0.00348667	1.1e-22	0.00048971	91.5339
rs6066114	men															C	T	-0.0294347	0.00338555	3.5e-18	0.00039404	73.6447
rs4809627	men															C	T	0.0179593	0.00322041	2.5e-08	0.000159527	29.8081
rs805769	men	C	T	0.0223914	0.00319513	2.4e-12	0.000241356	45.1017								C	T	-0.0179413	0.00327501	4.3e-08	0.000154954	28.9535	C	T	0.0223092	0.00319356	2.8e-12	0.000239587	44.7711
rs4142037	men															G	A	-0.0184797	0.00332576	2.8e-08	0.000159422	29.7885
rs73197345	men															A	T	-0.0286847	0.00465816	7.4e-10	0.000196234	36.6683
rs1837988	men															G	A	0.0196501	0.00351673	2.3e-08	0.000160525	29.9945
rs58584712	men															A	G	0.0249152	0.00391848	2e-10	0.000206554	38.5971
rs10179126	men															G	C	0.0203378	0.00332142	9.2e-10	0.000191926	35.8631
rs13035033	men															G	C	-0.019443	0.00355922	4.7e-08	0.000153251	28.6353
rs1528240	men															C	G	0.0220959	0.00320315	5.3e-12	0.000244081	45.6111
rs6768611	men															G	A	-0.0224923	0.0034027	3.8e-11	0.000223885	41.8362
rs1075469	men															T	C	0.0330662	0.00405185	3.3e-16	0.000344914	64.4601
rs3775971	men															C	T	0.0266328	0.00450186	3.3e-09	0.000180128	33.6582
rs13133548	men															A	G	-0.0180395	0.0032152	2e-08	0.000161249	30.13
rs10054063	men	T	A	0.0189194	0.00339919	2.6e-08	0.000153342	28.6521								T	A	-0.0208086	0.00348476	2.4e-09	0.000185495	34.6611	T	A	0.0190353	0.00339818	2.1e-08	0.000155226	29.0043
rs1966265	men	A	G	0.0419878	0.00361303	3.2e-31	0.000656966	122.817								A	G	-0.0280308	0.00370399	3.8e-14	0.000292798	54.7173	A	G	0.0382922	0.00361196	2.9e-26	0.000546408	102.137	A	G	0.0436634	0.00356634	1.8e-34	0.000710447	132.822
rs34103875	men															G	C	0.025842	0.00441708	4.9e-09	0.00017808	33.2753
rs1268119	men															T	C	0.0211318	0.00356358	3e-09	0.00018102	33.8247
rs72959041	men															A	G	-0.0978157	0.00742789	1.3e-39	0.00091026	170.213
rs11154730	men															T	C	0.0227327	0.00376484	1.6e-09	0.000186867	34.9175
rs1931788	men															G	A	0.0214086	0.00360725	2.9e-09	0.000181177	33.8541
rs2853939	men															T	C	0.0191647	0.00314035	1e-09	0.000180879	33.7985
rs115447786	men															T	C	-0.0448445	0.00774221	6.9e-09	0.000171522	32.0498	T	C	0.052109	0.00754839	5.1e-12	0.000231594	43.2772
rs6912283	men															G	A	-0.0210517	0.00322584	6.8e-11	0.000218061	40.7476
rs1294404	men															G	A	0.0251591	0.00329356	2.2e-14	0.000302905	56.6068
rs10248288	men															C	G	-0.0210908	0.00324423	8e-11	0.000219876	41.087
rs1639065	men															C	T	-0.020723	0.00324676	1.7e-10	0.000210415	39.3187
rs117478964	men															G	A	-0.0471803	0.00842038	2.1e-08	0.000164169	30.6755
rs12155623	men															A	T	0.0178887	0.00323458	3.2e-08	0.000157388	29.4083
rs2228591	men															G	C	0.0397114	0.00722358	3.9e-08	0.000155004	28.9629
rs4452856	men															A	G	0.0309569	0.00435746	1.2e-12	0.000259726	48.5354
rs4978650	men															A	G	-0.0187139	0.00326227	9.7e-09	0.000170144	31.7922
rs2387099	men															G	A	-0.028483	0.0051184	2.6e-08	0.000159883	29.8746
rs10512248	men															G	T	0.0223479	0.00339774	4.8e-11	0.000221021	41.301								G	T	0.0282787	0.00327233	5.5e-18	0.000353899	66.1399
rs12572775	men																													A	T	-0.0169342	0.00310258	4.8e-08	0.000141575	26.4533
rs3824804	men																													T	C	0.0169322	0.00310064	4.7e-08	0.000142878	26.6968
rs12774134	men																													T	C	-0.0328179	0.00483314	1.1e-11	0.000219538	41.0238
rs779933	men	A	G	-0.023329	0.00316073	1.6e-13	0.000267397	49.9693															A	G	-0.0222523	0.00315947	1.9e-12	0.000243285	45.4622	A	G	-0.0286834	0.0031214	4e-20	0.000404228	75.5496
rs12354762	men																													G	A	-0.0185127	0.00321973	8.9e-09	0.000156901	29.3173
rs7123283	men																													T	C	0.0189218	0.0031046	1.1e-09	0.000178572	33.3673
rs10832776	men																													C	A	0.0195977	0.00318473	7.6e-10	0.000180829	33.789
rs61869763	men																													T	C	0.0396476	0.00507656	5.7e-15	0.000296254	55.3635
rs2002028	men																													G	A	-0.0265254	0.00483589	4.1e-08	0.000142866	26.6945
rs1316377	men																													A	G	0.018724	0.0032095	5.4e-09	0.000165609	30.9448
rs10843203	men																													C	T	-0.0288838	0.00333834	5.1e-18	0.000355792	66.4938
rs12422600	men																													A	G	0.0310355	0.0032142	4.6e-22	0.000447206	83.5857
rs6489548	men																													A	G	0.0239153	0.00315695	3.6e-14	0.000275128	51.4145
rs34118426	men																													G	A	-0.0183367	0.00336148	4.9e-08	0.000142482	26.6227
rs4899401	men																													A	G	0.0189571	0.00311576	1.2e-09	0.000177448	33.1573
rs7155922	men																													G	A	-0.0186912	0.00313507	2.5e-09	0.000170187	31.8003
rs862049	men																													C	T	-0.0234139	0.00325558	6.4e-13	0.000247558	46.2611
rs7150333	men																													C	T	-0.0215895	0.00318527	1.2e-11	0.00021946	41.0091
rs112635299	men																													T	G	0.0786663	0.0107614	2.7e-13	0.000254976	47.6475
rs1820489	men																													C	T	-0.0385174	0.005313	4.2e-13	0.00025391	47.4482
rs975210	men																													A	G	0.0223362	0.00396765	1.8e-08	0.000151441	28.2969
rs1550436	men																													T	C	-0.0196355	0.00308882	2.1e-10	0.000191992	35.8755
rs59081368	men																													C	T	-0.058649	0.00759273	1.1e-14	0.000285433	53.3406
rs71385734	men																													G	T	-0.0326902	0.00413644	2.7e-15	0.000300798	56.2128
rs760118	men																													A	G	0.0174685	0.00310843	1.9e-08	0.000150108	28.0479
rs1876001	men																													G	T	0.0179039	0.00309129	7e-09	0.000160235	29.9404
rs138937927	men																													T	C	-0.0631866	0.00997933	2.4e-10	0.000205143	38.3333
rs13338700	men																													T	C	0.0300218	0.00385255	6.6e-15	0.000290436	54.2759
rs258322	men																													A	G	-0.0317711	0.00476957	2.7e-11	0.000211142	39.4545
rs62068770	men																													G	C	-0.0345644	0.00348654	3.6e-23	0.000466697	87.2305
rs227723	men																													T	C	0.0215293	0.00333916	1.1e-10	0.000198705	37.13
rs35631456	men																													T	C	-0.0276529	0.00481604	9.4e-09	0.000157942	29.5118
rs9908473	men																													C	T	0.0211719	0.00309885	8.4e-12	0.000223651	41.7926
rs4788891	men																													A	G	-0.0287583	0.00419308	7e-12	0.00022427	41.9083
rs12600861	men																													C	A	0.0179212	0.00322292	2.7e-08	0.0001476	27.5792
rs7238093	men																													A	T	-0.0463915	0.00377953	1.2e-34	0.000718851	134.394
rs34170196	men																													T	C	-0.0211484	0.00340517	5.3e-10	0.00018375	34.3351
rs3786201	men																													G	A	-0.0215608	0.00345794	4.5e-10	0.000186846	34.9136
rs284661	men																													C	T	0.0178289	0.00316761	1.8e-08	0.000150967	28.2084
rs76729345	men																													T	C	0.0253598	0.00373362	1.1e-11	0.000220784	41.2567
rs7534091	men																													G	A	-0.040131	0.003506	2.5e-30	0.000619286	115.769
rs6428789	men	A	C	-0.0376398	0.00316093	1.1e-32	0.000694075	129.759															A	C	-0.0367226	0.00315989	3.2e-31	0.000660661	123.508	A	C	-0.0298789	0.00311673	9.1e-22	0.000437362	81.745
rs6679313	men																													G	A	0.0239906	0.00320464	7.1e-14	0.000267056	49.9055
rs6686115	men																													G	C	0.0209011	0.00376375	2.8e-08	0.000146222	27.3216
rs56265117	men																													T	C	-0.0304562	0.00347852	2e-18	0.000364487	68.1194
rs1327123	men																													C	G	0.0255165	0.00323077	2.8e-15	0.000295904	55.298
rs55893113	men																													C	G	0.0218864	0.00337777	9.2e-11	0.000198421	37.077
rs715300	men																													T	C	0.0292483	0.00335991	3.2e-18	0.000358356	66.9731
rs116565244	men																													T	A	-0.0356706	0.00646667	3.5e-08	0.000147776	27.612
rs12727784	men																													G	A	-0.0203203	0.00308003	4.2e-11	0.000206196	38.53
rs9442571	men																													A	T	0.0291148	0.00459425	2.3e-10	0.000192032	35.8828
rs58842569	men																													G	T	0.0201996	0.00324718	5e-10	0.000184701	34.5128
rs13051496	men																													T	C	-0.0211684	0.00369542	1e-08	0.000157683	29.4634
rs8142686	men																													T	C	0.0210948	0.00310294	1.1e-11	0.00022133	41.3587
rs2034395	men																													T	G	-0.0260703	0.00410865	2.2e-10	0.000191479	35.7795
rs76359852	men																													T	A	-0.0219769	0.00394214	2.5e-08	0.000148017	27.6571
rs57862683	men																													A	G	0.0190002	0.00308785	7.6e-10	0.000180494	33.7265
rs113386058	men																													T	A	-0.0515977	0.00925379	2.5e-08	0.000151105	28.2342
rs76426653	men																													T	C	0.0449487	0.00822616	4.7e-08	0.000141127	26.3695
rs145296160	men																													C	T	-0.0798888	0.0125218	1.8e-10	0.000212221	39.6563
rs10204224	men																													G	A	0.0184324	0.00324078	1.3e-08	0.000153908	28.7579
rs6437055	men																													C	A	-0.0241198	0.00310058	7.3e-15	0.000289735	54.1449
rs1369703	men																													C	T	0.0274844	0.0031291	1.6e-18	0.000367179	68.6227
rs12714401	men																													G	A	-0.0233568	0.00333782	2.6e-12	0.000231812	43.3178
rs2276671	men																													A	C	-0.0211661	0.00342682	6.6e-10	0.000181221	33.8623
rs60563966	men																													G	A	0.0183798	0.00322803	1.2e-08	0.000155176	28.9949
rs354235	men																													T	G	0.0188577	0.00321381	4.4e-09	0.000164783	30.7903
rs59985551	men																													T	C	-0.0458592	0.00368252	1.3e-35	0.000732912	137.025
rs7606466	men																													C	G	-0.0199277	0.00311812	1.6e-10	0.000194816	36.4032
rs13064209	men																													C	T	-0.0206269	0.00319889	1.1e-10	0.000198103	37.0174
rs2597513	men																													C	T	0.0288486	0.00506123	1.2e-08	0.000154427	28.8549
rs9870122	men																													G	T	-0.0209261	0.00346686	1.6e-09	0.000173811	32.4775
rs1344672	men																													G	C	0.0271641	0.00309229	1.6e-18	0.000364997	68.2148
rs9809610	men																													C	T	0.0176052	0.00318778	3.3e-08	0.000145142	27.1198
rs76376429	men																													C	T	0.04926	0.00822482	2.1e-09	0.000172637	32.2582
rs2355944	men																													G	A	0.0285517	0.00496143	8.7e-09	0.000156872	29.3119
rs7619465	men																													A	T	-0.0223482	0.00309004	4.7e-13	0.000248605	46.4568
rs9311676	men																													T	C	-0.0173583	0.00313657	3.1e-08	0.000145921	27.2654
rs7621604	men																													G	A	-0.0225859	0.00310386	3.4e-13	0.000252125	47.1146
rs7625645	men																													G	A	0.0204467	0.00320865	1.9e-10	0.000194266	36.3004
rs56095409	men																													T	G	0.0268253	0.00311919	8e-18	0.000351947	65.7749
rs73802707	men																													T	C	-0.0309986	0.00430333	5.9e-13	0.000247124	46.1799
rs62302275	men																													G	A	0.0282586	0.00344803	2.5e-16	0.000322336	60.2391
rs60884807	men																													C	T	-0.0237424	0.00372407	1.8e-10	0.000193334	36.1263
rs116302901	men																													A	C	0.0936927	0.0136002	5.6e-12	0.000224876	42.0215
rs4836470	men																													G	A	0.0338358	0.00594504	1.3e-08	0.000154592	28.8859
rs10057069	men																													C	T	0.0267683	0.0034735	1.3e-14	0.000282773	52.8434
rs188563557	men																													C	A	-0.0466314	0.00837708	2.6e-08	0.000151298	28.2702
rs1694059	men																													A	G	0.0174023	0.00311374	2.3e-08	0.000148762	27.7962
rs392794	men																													C	T	0.0362355	0.00353309	1.1e-24	0.000497255	92.9448
rs62370702	men																													T	C	0.0269434	0.00474743	1.4e-08	0.000154932	28.9494
rs10065531	men																													T	A	-0.0189834	0.00323573	4.4e-09	0.00016727	31.2551
rs1933801	men																													C	T	0.0281027	0.00329936	1.6e-17	0.000344767	64.4327
rs9385002	men																													T	A	-0.0225757	0.00364186	5.7e-10	0.000184946	34.5585
rs9389984	men																													T	C	-0.025664	0.00347963	1.6e-13	0.000259335	48.4624
rs2609301	men																													A	G	-0.0302991	0.00362331	6.2e-17	0.000338404	63.243
rs7773004	men																													G	A	-0.0313838	0.00309171	3.3e-24	0.000492395	92.036
rs2780226	men																													C	T	0.0555441	0.00542513	1.3e-24	0.000496928	92.8837
rs13210323	men																													C	A	-0.0194532	0.00343795	1.5e-08	0.00015301	28.5902
rs73407643	men																													C	T	-0.0656763	0.0119436	3.8e-08	0.000143778	26.865
rs12211255	men																													A	C	0.0380692	0.00507538	6.3e-14	0.000270622	50.5721
rs9379130	men																													C	G	0.0223407	0.00310388	6.1e-13	0.000249477	46.6196
rs6924424	men																													G	T	0.0265165	0.00424018	4e-10	0.000186457	34.8409
rs75770038	men																													C	T	0.0435805	0.00555006	4.1e-15	0.000295152	55.1575
rs13193461	men	T	C	0.0260906	0.00415034	3.2e-10	0.000196583	36.7335																						T	C	0.0227793	0.00410082	2.8e-08	0.000149851	27.9998
rs273992	men																													C	T	-0.0184269	0.00313056	4e-09	0.000164816	30.7964
rs822551	men																													A	G	-0.0307126	0.00398286	1.2e-14	0.000287494	53.7259
rs73086541	men																													A	C	-0.0210305	0.00316062	2.9e-11	0.00021146	39.5139
rs10950949	men																													C	A	-0.0181959	0.00313286	6.3e-09	0.000161264	30.1328
rs552707	men																													T	C	0.0357257	0.00337696	3.7e-26	0.000531226	99.2981
rs2533884	men																													G	T	-0.0338498	0.00338171	1.4e-23	0.000478719	89.4786
rs37974	men																													G	A	0.0170727	0.0031048	3.8e-08	0.000145539	27.1939
rs10269774	men																													A	G	0.0299204	0.00329375	1e-19	0.000391577	73.1842
rs1550162	men																													G	A	0.01963	0.00345826	1.4e-08	0.00015436	28.8425
rs6986256	men																													A	T	-0.0258039	0.00383477	1.7e-11	0.000214843	40.1462
rs6988451	men																													A	G	-0.0186371	0.00314575	3.1e-09	0.000166646	31.1385
rs12678855	men																													G	C	0.0236239	0.00420645	2e-08	0.000150744	28.1667
rs9409081	men																													G	A	-0.0213716	0.00363149	4e-09	0.000168523	31.4894
rs10990568	men																													G	A	0.0187287	0.00309405	1.4e-09	0.000175009	32.7015
rs66923674	men	T	G	-0.0404175	0.00461095	1.9e-18	0.00037887	70.8084															T	G	-0.0372109	0.00460911	6.8e-16	0.000321138	60.0152
rs1784121	men	T	G	-0.0179807	0.00313514	9.7e-09	0.00016122	30.1244
rs1557765	men	T	C	0.0176783	0.00322496	4.2e-08	0.00014712	27.4895
rs2301254	men	G	A	-0.0187508	0.00325517	8.4e-09	0.000162723	30.4054															G	A	-0.018892	0.00325379	6.4e-09	0.000165183	30.8651
rs7103835	men	A	G	-0.0235716	0.00337797	3e-12	0.000237206	44.326															A	G	-0.0236967	0.00337654	2.2e-12	0.00023973	44.7978
rs667515	men	C	G	0.0178489	0.00321613	2.9e-08	0.000151132	28.2391															C	G	0.0175848	0.00321476	4.5e-08	0.000146692	27.4095
rs10840326	men	C	G	0.0208676	0.00314628	3.3e-11	0.000216192	40.3984															C	G	0.0205336	0.00314494	6.6e-11	0.000209327	39.1153
rs17438571	men	G	A	-0.0217413	0.00389244	2.3e-08	0.000152134	28.4265															G	A	-0.0225499	0.00389071	6.8e-09	0.000163661	30.5806
rs10773049	men	C	T	-0.0214162	0.00319982	2.2e-11	0.000219422	41.002															C	T	-0.0212125	0.0031984	3.3e-11	0.000215268	40.2256
rs1860385	men	C	T	-0.0209619	0.00312319	1.9e-11	0.000219421	41.002															C	T	-0.0208494	0.0031218	2.4e-11	0.000217073	40.5629
rs8189480	men	C	T	-0.0184778	0.00313451	3.7e-09	0.000170639	31.8847
rs9583489	men	T	C	-0.0236647	0.00350316	1.4e-11	0.000224457	41.9431
rs797486	men	C	A	-0.0354116	0.00480745	1.8e-13	0.00026819	50.1174															C	A	-0.0359133	0.00480496	7.8e-14	0.000275843	51.548
rs6493652	men	A	C	-0.0203269	0.00335728	1.4e-09	0.000180025	33.6388															A	C	-0.0197654	0.00335588	3.9e-09	0.000170216	31.8057
rs727479	men	C	A	0.021577	0.00327593	4.5e-11	0.000212357	39.6816															C	A	0.0213524	0.00327456	7e-11	0.000207959	38.8596
rs12103006	men	A	G	-0.0174686	0.00316221	3.3e-08	0.000149424	27.92															A	G	-0.0172646	0.0031608	4.7e-08	0.000145955	27.2716
rs3747577	men	C	G	0.0208922	0.00359348	6.1e-09	0.000166689	31.1466															C	G	0.0220232	0.00359188	8.7e-10	0.000185225	34.6108
rs34050011	men	A	C	-0.0207682	0.00316682	5.5e-11	0.000210695	39.3711															A	C	-0.0206482	0.0031654	6.9e-11	0.000208268	38.9173
rs12923138	men	C	A	-0.0175082	0.003175	3.5e-08	0.000148476	27.7429
rs748196	men	T	G	0.0247325	0.0031369	3.2e-15	0.000304273	56.8625															T	G	0.0242695	0.00313549	9.9e-15	0.000292988	54.7529
rs62074125	men	C	A	-0.0263488	0.00357488	1.7e-13	0.00026361	49.2613															C	A	-0.0260286	0.00357328	3.2e-13	0.000257242	48.071
rs758598	men	A	G	0.0258096	0.00331347	6.7e-15	0.000295316	55.1881
rs9902966	men	C	T	-0.0236894	0.0042449	2.4e-08	0.000152253	28.4487
rs4420634	men	G	A	-0.021741	0.00380624	1.1e-08	0.000159527	29.8081
rs7247222	men	C	A	0.0231114	0.00324992	1.1e-12	0.000247926	46.3298
rs2061705	men	G	A	0.0173166	0.00313299	3.3e-08	0.000149918	28.0123															G	A	0.0182661	0.00313196	5.5e-09	0.000166809	31.169
rs7536458	men	G	T	-0.0279097	0.00355564	4.2e-15	0.000299518	55.9735															G	T	-0.0250354	0.00355447	1.9e-12	0.000241002	45.0356
rs6663980	men	T	C	-0.0232674	0.00352037	3.9e-11	0.0002122	39.6522
rs9425291	men	A	G	0.020421	0.00314449	8.3e-11	0.000205258	38.3548															A	G	0.0196545	0.00314345	4e-10	0.000190139	35.5291
rs313736	men	T	C	0.0174269	0.00319246	4.8e-08	0.00014512	27.1156
rs11700141	men	C	A	-0.0305091	0.00322616	3.2e-21	0.000438657	81.9872															C	A	-0.0304969	0.00322458	3.1e-21	0.000438306	81.9216
rs11697492	men	A	G	0.0308225	0.00552171	2.4e-08	0.000157621	29.4519															A	G	0.0306862	0.005519	2.7e-08	0.00015623	29.1919
rs28451064	men	A	G	0.0307342	0.00471638	7.2e-11	0.00021679	40.5101															A	G	0.0309416	0.0047138	5.2e-11	0.000219726	41.0588
rs2294239	men	G	A	-0.0249378	0.00317385	3.9e-15	0.000304153	56.84															G	A	-0.0248692	0.00317208	4.5e-15	0.000302482	56.5276
rs13056562	men	T	C	0.0264371	0.00467205	1.5e-08	0.000159542	29.8109															T	C	0.0259036	0.00466944	2.9e-08	0.000153168	28.6197
rs779390	men	T	C	0.0185658	0.00312788	2.9e-09	0.000169933	31.7527															T	C	0.01884	0.00312722	1.7e-09	0.000174989	32.6977
rs2083212	men	A	C	0.0212295	0.0034141	5e-10	0.000188329	35.1908															A	C	0.0212566	0.00341338	4.7e-10	0.00018881	35.2807
rs10177093	men	G	T	-0.0183996	0.00313535	4.4e-09	0.000168105	31.4112															G	T	-0.0193906	0.00313469	6.2e-10	0.000186701	34.8866
rs11695471	men	A	T	-0.0199253	0.00331886	1.9e-09	0.000176342	32.9505
rs1100190	men	C	G	-0.0214349	0.00330027	8.3e-11	0.000206356	38.56															C	G	-0.0203503	0.00329958	6.9e-10	0.000186001	34.7558
rs900400	men	C	T	-0.0247363	0.00318617	8.3e-15	0.00029336	54.8225															C	T	-0.0247916	0.00318502	7e-15	0.000294673	55.068
rs11235	men	C	T	0.0247348	0.00312754	2.6e-15	0.000303505	56.7189															C	T	0.0239983	0.00312641	1.6e-14	0.0002857	53.3906
rs73859922	men	A	G	0.0257794	0.00408402	2.7e-10	0.00019441	36.3273															A	G	0.0253623	0.00408255	5.2e-10	0.00018817	35.1611
rs2353939	men	G	A	-0.0212242	0.00315664	1.8e-11	0.000221575	41.4044															G	A	-0.0225061	0.00315529	9.8e-13	0.000249148	46.5582
rs6844659	men	A	T	0.0205875	0.00323642	2e-10	0.000197633	36.9297															A	T	0.0205013	0.00323503	2.3e-10	0.000195982	36.6211
rs467897	men	G	A	-0.0192139	0.00334672	9.4e-09	0.000161298	30.1391
rs55747751	men	A	G	-0.0332959	0.00569838	5.1e-09	0.000167479	31.2942															A	G	-0.0341138	0.00569669	2.1e-09	0.000175808	32.8508
rs13358657	men	G	A	0.0262435	0.00458481	1e-08	0.000160029	29.902															G	A	0.0265541	0.00458345	6.9e-09	0.00016384	30.6141
rs465983	men	G	A	0.0426969	0.00366605	2.4e-31	0.000658866	123.173															G	A	0.0417558	0.00366496	4.5e-30	0.000630142	117.799
rs2853986	men	C	T	-0.037756	0.00438211	6.9e-18	0.000355714	66.4792
rs147627829	men	A	G	0.056748	0.00769394	1.6e-13	0.000267947	50.072
rs3904600	men	C	G	-0.0241952	0.00323717	7.8e-14	0.000272741	50.9683															C	G	-0.0240717	0.00323556	1e-13	0.000269964	50.4491
rs112498803	men	A	G	0.0361074	0.00580876	5.1e-10	0.000188479	35.2189
rs2021885	men	T	C	0.0199181	0.00316879	3.3e-10	0.000194152	36.279															T	C	0.019761	0.00316754	4.4e-10	0.000191101	35.7089
rs2268382	men	C	A	-0.0187022	0.00332389	1.8e-08	0.000153825	28.7425															C	A	-0.0183754	0.00332259	3.2e-08	0.000148496	27.7466
rs10258495	men	T	C	-0.0177026	0.00323853	4.6e-08	0.000146975	27.4623															T	C	-0.017863	0.00323726	3.4e-08	0.00014965	27.9623
rs2067087	men	G	C	0.0240001	0.00349028	6.1e-12	0.000235158	43.9433															G	C	0.0236553	0.00348891	1.2e-11	0.00022845	42.6894
rs1635853	men	T	G	0.0187793	0.00316654	3e-09	0.000171219	31.9931
rs2891335	men	G	A	0.0220528	0.0035754	6.9e-10	0.000186812	34.9074
rs2921036	men	T	C	0.0274284	0.00313664	2.2e-18	0.000376028	70.277															T	C	0.026038	0.0031353	1e-16	0.000338871	63.3303
rs7852510	men	G	T	-0.0177774	0.00321275	3.1e-08	0.000149697	27.971
rs1787701	men																						C	G	-0.017852	0.00313489	1.2e-08	0.000158883	29.6877
rs11504316	men																						G	A	-0.0188843	0.00315383	2.1e-09	0.000178195	33.2968
rs9515201	men																						A	C	-0.0233581	0.00345118	1.3e-11	0.00022812	42.6277
rs4248927	men																						G	A	0.0533389	0.00945348	1.7e-08	0.000155826	29.1164
rs35344256	men																						A	C	0.0186819	0.00338768	3.5e-08	0.000148483	27.7442
rs7256111	men																						A	G	0.0235737	0.00324903	4e-13	0.000257924	48.1985
rs4471313	men																						G	T	-0.0230033	0.00352744	7e-11	0.000207085	38.6962
rs9492440	men																						C	T	-0.0194197	0.00354599	4.3e-08	0.000145597	27.2049
rs2523583	men																						G	A	-0.0315123	0.00341844	3e-20	0.000413251	77.2366
rs9270541	men																						T	G	-0.0203821	0.00323328	2.9e-10	0.000193848	36.2223
rs12662365	men																						A	T	-0.0187215	0.00334993	2.3e-08	0.000152985	28.5854
rs2143787	men																						C	G	-0.020825	0.00338152	7.3e-10	0.000187696	35.0726
rs4738141	men																						G	A	0.0218228	0.00360402	1.4e-09	0.000179639	33.5667
rs17094222	men																																											T	C	-0.0255	0.0029	1.138e-18	0.000214694
rs11191356	men																																											A	G	-0.026	0.0041	2.476e-10	0.000127908
rs79780963	men																																											T	C	0.0371	0.0052	1.551e-12	0.000204456
rs7903146	men																																											T	C	-0.0231	0.0026	3.571e-19	0.000213971
rs845084	men																																											A	G	0.0157	0.0029	3.847e-08	9.68707e-05
rs12251016	men																																											A	T	-0.0194	0.003	1.432e-10	0.000169508
rs11251291	men																																											A	C	-0.0141	0.0025	1.652e-08	9.89746e-05
rs3758438	men																																											T	C	0.0274	0.0047	7.265e-09	0.000108237
rs12761779	men																																											C	G	0.0173	0.0031	1.482e-08	0.000136159
rs7072873	men																																											T	C	-0.0147	0.0025	5.451e-09	0.000107528
rs10788494	men																																											C	G	0.0155	0.0025	5.386e-10	0.000119993
rs10883026	men																																											T	C	-0.0189	0.0029	6.227e-11	0.000178316
rs12286929	men																																											A	G	-0.0178	0.0023	2.34e-14	0.000158388
rs7933085	men																																											A	G	-0.0174	0.0029	1.624e-09	0.000151324
rs900144	men																																											T	C	0.0154	0.0025	5.541e-10	0.000115241
rs10894670	men																																											A	C	-0.0142	0.0024	1.646e-09	9.93194e-05
rs6265	men																																											T	C	-0.0478	0.003	6.254e-58	0.000683797
rs1765139	men																																											T	C	0.0221	0.003	1.801e-13	0.000174621
rs2862996	men																																											T	G	-0.0199	0.0025	2.486e-15	0.000164947
rs7124681	men																																											A	C	0.0275	0.0024	5.101e-31	0.000368128
rs7102454	men																																											T	C	-0.0177	0.0026	1.285e-11	0.000144064
rs11228371	men																																											A	C	0.0165	0.0029	1.305e-08	0.000131375
rs349071	men																																											A	G	-0.0177	0.0029	7.532e-10	0.000156644
rs7113874	men																																											T	C	-0.0144	0.0024	3.302e-09	9.13252e-05
rs647248	men																																											A	G	0.0161	0.0025	2.59e-10	0.000128583
rs7488867	men																																											T	C	-0.022	0.0029	5.69e-14	0.000185029
rs10850184	men																																											T	G	0.0167	0.0027	3.529e-10	0.000121653
rs11067700	men																																											T	C	-0.0167	0.0029	8.278e-09	0.000137301
rs12369179	men																																											T	C	-0.0351	0.0046	1.367e-14	0.000190001
rs10902480	men																																											T	G	0.022	0.0038	5.598e-09	0.000140634
rs10772983	men																																											T	C	-0.014	0.0023	2.039e-09	9.72411e-05
rs10842240	men																																											C	G	0.0258	0.0037	4.564e-12	0.000145908
rs11170468	men																																											A	C	0.0161	0.0028	7.837e-09	8.77324e-05
rs11181001	men																																											A	G	0.0144	0.0024	1.245e-09	0.000103549
rs76895963	men																																											T	G	-0.0768	0.0113	1.067e-11	0.000233475
rs7132908	men																																											A	G	0.0346	0.0027	1.349e-38	0.000570808
rs705704	men																																											A	G	-0.0163	0.0026	1.524e-10	0.000116047
rs1689437	men																																											A	G	-0.0297	0.0049	2.039e-09	8.77569e-05
rs11611246	men																																											T	G	0.0246	0.003	7.99e-17	0.000190874
rs9522279	men																																											T	C	0.0224	0.0029	1.651e-14	0.000243715
rs2012835	men																																											T	G	-0.0205	0.0033	3.064e-10	0.000164691
rs2504236	men																																											T	C	-0.0151	0.0025	1.936e-09	0.000110632
rs9595893	men																																											T	G	-0.0199	0.0026	1.24e-14	0.00018237
rs9603697	men																																											T	C	0.0197	0.0027	1.335e-13	0.000167995
rs12429545	men																																											A	G	0.0336	0.0035	2.033e-21	0.000239465
rs7338127	men																																											A	T	0.0197	0.0027	1.389e-13	0.000171719
rs1441264	men																																											A	G	0.0181	0.0024	1.35e-13	0.000159389
rs912690	men																																											C	G	-0.0173	0.0025	6.92e-12	0.000147727
rs9168	men																																											A	C	-0.015	0.0027	4.621e-08	8.92506e-05
rs7161194	men																																											A	G	0.0215	0.0027	3.32e-15	0.00020877
rs7143963	men																																											T	C	0.0211	0.003	3.346e-12	0.000122499
rs10132280	men																																											A	C	-0.0299	0.0026	1.38e-31	0.000384346
rs1811859	men																																											T	C	-0.0204	0.0035	6.484e-09	0.000141326
rs1955540	men																																											T	C	-0.02	0.0032	2.885e-10	0.000125189
rs4900714	men																																											T	G	0.02	0.0025	1.167e-15	0.000199421
rs217672	men																																											A	C	-0.0201	0.0032	4.399e-10	0.000161353
rs3902951	men																																											T	G	-0.0151	0.0028	4.403e-08	8.05391e-05
rs17109256	men																																											A	G	0.0308	0.0028	2.808e-27	0.000343486
rs34918753	men																																											A	G	0.0204	0.0034	1.769e-09	0.000149055
rs11160119	men																																											A	G	-0.0222	0.0029	2.847e-14	0.000238524
rs11636536	men																																											T	C	0.0148	0.0025	2.795e-09	0.000109517
rs10851458	men																																											A	G	0.0148	0.0025	5.954e-09	0.000106681
rs4776970	men																																											A	T	0.0279	0.0024	1.524e-30	0.000357503
rs58429335	men																																											T	C	-0.0306	0.0056	4.846e-08	0.000124165
rs4777541	men																																											T	C	0.021	0.003	1.148e-12	0.000149161
rs8041222	men																																											A	G	-0.0194	0.0029	3.28e-11	0.000182083
rs8036171	men																																											A	C	0.0153	0.0025	4.256e-10	0.000109636
rs9926784	men																																											T	C	0.0224	0.003	5.737e-14	0.000160141
rs3888190	men																																											A	C	0.0315	0.0024	6.958e-40	0.000467596
rs57149692	men																																											C	G	-0.0267	0.0029	1.113e-19	0.000341958
rs12448257	men																																											A	G	0.0186	0.0029	1.166e-10	0.000118384
rs879620	men																																											T	C	0.0209	0.0026	3.105e-16	0.000210236
rs1558902	men																																											A	T	0.0815	0.0024	1.19e-257	0.0032256
rs889398	men																																											T	C	-0.0209	0.0024	1.535e-18	0.000212516
rs75950518	men																																											T	C	-0.0266	0.0045	3.505e-09	0.000144459
rs28483459	men																																											T	C	-0.0184	0.0031	2.921e-09	0.000150214
rs7206608	men																																											C	G	-0.015	0.0027	1.853e-08	9.88288e-05
rs3923783	men																																											A	C	-0.0226	0.0033	7.469e-12	0.000149465
rs4986044	men																																											T	C	-0.0181	0.0024	1.45e-14	0.000162419
rs8065172	men																																											A	G	-0.0167	0.0029	1.231e-08	0.000101274
rs12150665	men																																											T	C	0.0181	0.0024	3.429e-14	0.000158175
rs676387	men																																											A	C	0.0162	0.0027	4.095e-09	0.000110871
rs208015	men																																											T	C	0.0365	0.0049	8.718e-14	0.000174146
rs12450045	men																																											A	G	0.0143	0.0025	1.681e-08	0.00010151
rs78369934	men																																											T	C	0.0369	0.0065	1.47e-08	0.000134732
rs12939549	men																																											A	G	0.02	0.0023	1.287e-17	0.000197473
rs7226371	men																																											A	G	-0.0186	0.0032	7.731e-09	9.12913e-05
rs891387	men																																											T	C	0.0227	0.0025	6.808e-20	0.000257625
rs11874191	men																																											T	C	-0.0169	0.0029	3.058e-09	0.000113163
rs2612575	men																																											A	G	-0.016	0.0028	1.454e-08	0.000102379
rs9951619	men																																											T	G	-0.0186	0.0028	1.745e-11	0.000119506
rs6567160	men																																											T	C	-0.0533	0.0028	2.112e-82	0.0010693
rs17066856	men																																											T	C	0.0301	0.0039	2.652e-14	0.000177962
rs17710386	men																																											T	C	-0.0164	0.0025	3.746e-11	0.000119941
rs1787267	men																																											C	G	-0.0327	0.0052	2.49e-10	0.000126056
rs273496	men																																											T	C	0.0197	0.0029	2.496e-11	0.000184326
rs7258722	men																																											A	T	-0.0199	0.0026	8.613e-15	0.000191788
rs45486197	men																																											A	G	0.0352	0.006	3.491e-09	0.000147366
rs17513613	men																																											T	C	-0.0179	0.0025	1.503e-12	0.000135938
rs11084553	men																																											A	G	0.0237	0.0035	9.409e-12	0.00014433
rs7258309	men																																											T	G	0.0233	0.0031	6.539e-14	0.00018387
rs769449	men																																											A	G	-0.0242	0.004	1.578e-09	0.000107191
rs1800437	men																																											C	G	-0.0365	0.003	1.731e-33	0.000403583
rs9304665	men																																											A	T	0.0274	0.0029	4.777e-21	0.000288387
rs7249149	men																																											A	G	0.0152	0.0028	4.41e-08	9.78411e-05
rs17024393	men																																											T	C	-0.0711	0.0071	1.701e-23	0.00031318
rs11581010	men																																											A	G	-0.0178	0.0029	1.01e-09	0.000114522
rs61813324	men																																											T	C	0.0276	0.0043	1.288e-10	0.000174222
rs76194251	men																																											C	G	-0.0599	0.0096	4.039e-10	0.000163305
rs543874	men																																											A	G	-0.036	0.0029	3.7e-35	0.000452123
rs2803316	men																																											A	G	-0.0149	0.0025	4.033e-09	0.000110165
rs10920678	men																																											A	G	0.0133	0.0024	1.895e-08	8.63036e-05
rs2172935	men																																											T	C	0.0267	0.0026	3.559e-24	0.000310915
rs12217091	men																																											T	C	0.0273	0.005	4.437e-08	0.000122201
rs823094	men																																											T	G	0.0148	0.0024	3.772e-10	0.000108308
rs4653942	men																																											A	G	-0.016	0.0029	4.413e-08	8.46433e-05
rs2235549	men																																											T	G	-0.0213	0.0033	8.274e-11	0.00012226
rs3762444	men																																											T	C	-0.0194	0.0025	1.465e-14	0.000187017
rs2125231	men																																											T	C	0.0171	0.0026	5.501e-11	0.000127862
rs2271928	men																																											A	G	-0.0136	0.0024	9.921e-09	8.67092e-05
rs12061406	men																																											T	C	-0.0273	0.0045	1.7e-09	0.000107071
rs1768808	men																																											T	C	0.0143	0.0026	3.536e-08	9.59464e-05
rs977747	men																																											T	G	0.0159	0.0024	1.346e-11	0.000124499
rs7531656	men																																											A	G	0.0198	0.0025	2.32e-15	0.000173333
rs2481665	men																																											T	C	0.0187	0.0024	2.031e-15	0.000170062
rs11208779	men																																											C	G	0.0192	0.0028	1.527e-11	0.000184131
rs1993709	men																																											A	G	-0.0413	0.003	1.486e-42	0.00049892
rs12566985	men																																											A	G	-0.0181	0.0023	1.093e-14	0.00016157
rs12049202	men																																											T	C	0.0226	0.0031	5.515e-13	0.000154534
rs11121210	men																																											T	C	-0.0149	0.0026	7.859e-09	9.99765e-05
rs12034762	men																																											T	C	0.0168	0.0026	4.801e-11	0.000134572
rs11165643	men																																											T	C	0.0201	0.0024	1.694e-17	0.000196924
rs8123881	men																																											A	G	-0.0192	0.0034	2.534e-08	8.64723e-05
rs7272093	men																																											A	G	-0.0172	0.0028	1.099e-09	0.000124229
rs35388084	men																																											A	G	-0.0277	0.0037	1.115e-13	0.000227876
rs6092143	men																																											T	C	0.0149	0.0026	1.1e-08	0.000103221
rs2145270	men																																											T	C	0.0208	0.0024	6.966e-18	0.000204616
rs13047416	men																																											C	G	0.0157	0.0026	9.844e-10	0.000115206
rs427943	men																																											A	C	-0.0175	0.0025	2.19e-12	0.000149816
rs138383	men																																											T	C	-0.0155	0.0026	1.388e-09	0.000120025
rs733381	men																																											A	G	0.0206	0.0029	5.197e-13	0.000151721
rs1437377	men																																											T	G	-0.0244	0.0036	1.472e-11	0.000148548
rs10197031	men																																											T	C	-0.0168	0.0027	7.694e-10	0.000111466
rs13405033	men																																											T	C	0.0263	0.004	4.372e-11	0.000178408
rs11687120	men																																											A	G	0.0137	0.0025	4.738e-08	9.27585e-05
rs961360	men																																											A	G	0.0213	0.0034	3.75e-10	8.8974e-05
rs453520	men																																											T	C	-0.0161	0.0025	1.185e-10	0.000127354
rs34234296	men																																											A	G	-0.0176	0.003	2.855e-09	0.000147067
rs1019612	men																																											T	C	0.0179	0.0026	1.395e-11	0.000143074
rs10497807	men																																											C	G	-0.0146	0.0023	4.95e-10	0.000106578
rs7569376	men																																											T	C	0.0195	0.003	1.325e-10	0.000124748
rs17203016	men																																											A	G	-0.017	0.003	9.912e-09	9.1819e-05
rs7599312	men																																											A	G	-0.0218	0.0026	1.513e-16	0.000189459
rs1541777	men																																											A	G	-0.0156	0.0023	1.816e-11	0.000120394
rs7600417	men																																											A	G	0.0208	0.0035	2.879e-09	0.000108804
rs11692572	men																																											C	G	-0.0139	0.0025	3.718e-08	9.30363e-05
rs10182181	men																																											A	G	-0.0273	0.0023	5.545e-32	0.000372611
rs1260326	men																																											T	C	-0.0183	0.0024	2.054e-14	0.00015969
rs2888172	men																																											A	G	-0.0141	0.0025	1.42e-08	9.85378e-05
rs10185199	men																																											A	G	-0.0159	0.0029	3.787e-08	0.000103422
rs76111507	men																																											T	C	-0.0811	0.0077	1.127e-25	0.000450404
rs7561278	men																																											T	C	0.0175	0.0031	1.061e-08	0.000110565
rs12986742	men																																											T	C	-0.0197	0.0025	3.22e-15	0.00019381
rs887912	men																																											T	C	0.0229	0.0026	2.748e-19	0.000219705
rs2693826	men																																											A	G	-0.0164	0.0025	4.963e-11	0.000131745
rs12714415	men																																											T	C	0.0604	0.0032	1.087e-80	0.000932833
rs11685481	men																																											T	C	0.0197	0.0034	8.988e-09	9.90173e-05
rs4410328	men																																											T	C	-0.0199	0.0029	7.749e-12	0.000191703
rs10209325	men																																											T	C	-0.0178	0.0029	1.493e-09	0.000149112
rs1436351	men																																											T	G	0.0178	0.0027	3.39e-11	0.000122767
rs6768228	men																																											A	G	-0.0149	0.0026	6.772e-09	0.000103233
rs2918217	men																																											T	C	0.0221	0.0036	7.178e-10	0.000126316
rs2596902	men																																											A	G	-0.015	0.0026	1.298e-08	0.000102361
rs1320903	men																																											A	G	0.0255	0.0027	1.654e-21	0.000277681
rs645040	men																																											T	G	0.0187	0.0028	3.155e-11	0.000123973
rs2035935	men																																											A	G	-0.0333	0.0046	3.989e-13	0.000155177
rs355777	men																																											C	G	0.017	0.0025	1.808e-11	0.000138344
rs9870575	men																																											A	G	-0.0237	0.0035	1.48e-11	0.000135982
rs7356034	men																																											A	G	0.0218	0.0032	6.238e-12	0.000193847
rs2606227	men																																											T	C	0.0142	0.0026	4.608e-08	9.37826e-05
rs9816226	men																																											A	T	-0.0341	0.0031	5.051e-29	0.000333944
rs6804842	men																																											A	G	-0.0182	0.0024	1.294e-14	0.000162327
rs762318	men																																											A	C	0.0153	0.0026	2.133e-09	0.000109422
rs1524887	men																																											T	C	-0.0139	0.0025	3.602e-08	9.4076e-05
rs6803741	men																																											T	C	-0.015	0.0027	1.993e-08	0.000100412
rs2188151	men																																											T	G	0.0284	0.0025	2.73e-29	0.000391707
rs6787805	men																																											A	G	-0.0206	0.0035	2.309e-09	0.000101451
rs2365389	men																																											T	C	-0.0177	0.0024	5.269e-14	0.000149737
rs11915371	men																																											A	C	-0.0218	0.0031	1.063e-12	0.000149723
rs13078509	men																																											T	C	0.0481	0.0084	8.365e-09	0.000123749
rs3849570	men																																											A	C	0.0149	0.0025	2.559e-09	0.000101592
rs12495178	men																																											T	C	0.0226	0.0024	1.538e-20	0.000234985
rs73140133	men																																											T	C	-0.0213	0.003	2.562e-12	0.000200219
rs1492014	men																																											T	C	-0.0213	0.0025	1.644e-17	0.000222637
rs13107325	men																																											T	C	0.0495	0.0047	3.218e-26	0.00038195
rs2613726	men																																											A	G	-0.0162	0.0026	4.342e-10	0.000122322
rs2391518	men																																											T	C	0.0159	0.0025	1.735e-10	0.0001091
rs1296328	men																																											A	C	0.02	0.0025	2.074e-15	0.000197437
rs6537285	men																																											A	G	-0.0178	0.0028	1.239e-10	0.000127778
rs6827083	men																																											A	G	-0.0152	0.0024	1.342e-10	0.000112629
rs13135416	men																																											T	C	0.0177	0.0031	1.555e-08	0.000132377
rs34811474	men																																											A	G	-0.0278	0.0034	6.475e-16	0.000267736
rs2242189	men																																											T	C	0.017	0.0026	5.551e-11	0.000134306
rs13130484	men																																											T	C	0.0352	0.0024	6.438e-50	0.00060779
rs2237025	men																																											T	C	0.0141	0.0025	3.099e-08	9.74678e-05
rs289228	men																																											C	G	0.0222	0.0033	9.777e-12	0.000135472
rs7711753	men																																											A	G	-0.0132	0.0024	2.64e-08	8.46318e-05
rs7715256	men																																											T	G	-0.0163	0.0024	4.524e-12	0.000130729
rs7730898	men																																											A	G	0.0169	0.0026	9.94e-11	0.000112218
rs828544	men																																											T	G	0.0137	0.0025	4.45e-08	9.22394e-05
rs1503526	men																																											T	C	-0.014	0.0024	5.743e-09	9.76565e-05
rs253414	men																																											T	C	0.0259	0.0025	1.104e-24	0.000302462
rs4532349	men																																											A	G	0.0162	0.0028	6.639e-09	8.91532e-05
rs7733438	men																																											T	G	-0.0345	0.0036	2.068e-21	0.000289007
rs6235	men																																											C	G	-0.0207	0.0028	1.919e-13	0.000167521
rs11951673	men																																											T	C	-0.0187	0.0024	7.832e-15	0.00016712
rs17789218	men																																											T	C	-0.0152	0.0028	3.333e-08	8.59193e-05
rs768023	men																																											A	G	0.0133	0.0024	3.048e-08	8.47787e-05
rs2228213	men																																											A	G	-0.0151	0.0025	6.772e-10	0.000101829
rs1159974	men																																											T	C	-0.0139	0.0025	2.028e-08	9.65815e-05
rs6569648	men																																											T	C	-0.0152	0.0028	3.663e-08	8.30949e-05
rs765875	men																																											T	C	-0.0138	0.0025	3.434e-08	9.47745e-05
rs13191362	men																																											A	G	0.0265	0.0036	2.338e-13	0.000176409
rs9364687	men																																											T	G	-0.014	0.0024	3.968e-09	9.39136e-05
rs9366639	men																																											C	G	0.0194	0.0033	3.823e-09	0.000118617
rs2269553	men																																											A	G	-0.019	0.0028	2.233e-11	0.000120365
rs9277992	men																																											A	G	0.0275	0.0037	8.69e-14	0.000231175
rs2744974	men																																											T	C	0.0229	0.0025	8.475e-20	0.000228862
rs34045288	men																																											T	C	0.0249	0.0031	3.949e-16	0.000274337
rs2206277	men																																											T	C	0.0454	0.0031	5.35e-50	0.000527902
rs1327259	men																																											A	G	0.0159	0.0026	5.957e-10	0.000120331
rs7773045	men																																											T	G	0.0264	0.0044	1.597e-09	0.000100833
rs12663742	men																																											A	G	-0.0181	0.0026	1.687e-12	0.000153053
rs4548017	men																																											A	G	-0.0236	0.0029	1.128e-15	0.000265679
rs1701829	men																																											A	G	0.0214	0.0026	6.755e-16	0.000204225
rs13228237	men																																											C	G	-0.0164	0.003	4.588e-08	9.02029e-05
rs9638713	men																																											A	G	0.045	0.0075	2.324e-09	0.000105248
rs215635	men																																											T	C	-0.0183	0.0026	1.159e-12	0.000157558
rs77095142	men																																											A	C	0.0459	0.0082	2.372e-08	0.000128153
rs10269783	men																																											A	G	0.0172	0.0024	7.589e-13	0.000144385
rs1167827	men																																											A	G	-0.0217	0.0024	2.879e-19	0.000231883
rs2245368	men																																											T	C	-0.0328	0.0033	4.385e-23	0.00033061
rs1965529	men																																											A	G	0.0175	0.0032	4.223e-08	0.000108109
rs4841504	men																																											A	C	-0.0193	0.0024	4.236e-16	0.000186241
rs2960151	men																																											A	C	0.0225	0.0034	3.222e-11	0.000182504
rs72673947	men																																											A	G	-0.0278	0.0046	1.759e-09	0.000151804
rs7826388	men																																											T	C	-0.0374	0.0066	1.401e-08	9.83825e-05
rs4123853	men																																											T	C	0.0166	0.0026	1.103e-10	0.000128919
rs354510	men																																											T	C	0.0236	0.0042	1.983e-08	0.000129508
rs7827210	men																																											A	G	0.0179	0.0026	2.339e-12	0.000153393
rs7012923	men																																											A	C	0.0163	0.0025	4.915e-11	0.000131008
rs35957544	men																																											T	G	-0.018	0.0029	4.137e-10	0.00015969
rs2588785	men																																											A	G	-0.0211	0.0026	1.742e-15	0.0001811
rs957447	men																																											A	C	-0.0225	0.003	8.562e-14	0.000183888
rs6477694	men																																											T	C	-0.014	0.0024	8.891e-09	9.00957e-05
rs7038943	men																																											T	C	0.0152	0.0026	6.539e-09	0.000103794
rs10760279	men																																											T	G	0.0154	0.0027	7.485e-09	0.000112109
rs3902840	men																																											A	G	0.0307	0.0044	2.494e-12	0.00014957
rs4740383	men																																											A	G	0.0154	0.0026	2.672e-09	0.000115359
rs4740619	men																																											T	C	0.0187	0.0023	1.503e-15	0.000173594
rs10738451	men																																											T	C	-0.0163	0.0027	2.223e-09	0.000108213
rs10968114	men																																											A	C	0.0153	0.0025	8.703e-10	0.000116504
rs1412235	men																																											C	G	0.0234	0.0025	9.852e-21	0.000235771
rs10746862	men																																											T	G	-0.0155	0.0025	8.629e-10	0.000117019
rs1187351	men																																											A	C	-0.0139	0.0025	4.507e-08	9.2624e-05
rs6559921	men																																											A	T	0.0181	0.003	1.189e-09	0.000115649
rs58512942	men
rs291979	men
rs7350442	men
rs10794175	men
rs35954730	men
rs11014285	men
rs139031896	men
rs332134	men
rs11252860	men
rs10995366	men
rs7916821	men
rs7908570	men
rs41274586	men
rs4980067	men
rs11003014	men
rs1044322	men
rs2631676	men
rs568688	men
rs4316494	men
rs636312	men
rs61883647	men
rs2283238	men
rs4237722	men
rs78805413	men
rs56302937	men
rs1222311	men
rs79728014	men
rs11039348	men
rs35185639	men
rs59735998	men
rs609309	men
rs1255529	men
rs7305516	men
rs7313075	men
rs79747671	men
rs34063979	men
rs2900208	men
rs11065026	men
rs4930718	men
rs7966054	men
rs17478946	men
rs11049715	men
rs2278093	men
rs4768725	men
rs7963992	men
rs6581626	men
rs7306710	men
rs374335	men
rs9634212	men
rs7336692	men
rs499577	men
rs4319605	men
rs619801	men
rs797518	men
rs1327313	men
rs8002779	men
rs75076724	men
rs112766772	men
rs8019890	men
rs36226649	men
rs147472851	men
rs10131337	men
rs12586289	men
rs1955695	men
rs10873181	men
rs7150606	men
rs7141378	men
rs699371	men
rs10139746	men
rs10129429	men
rs57481308	men
rs12901204	men
rs8023451	men
rs10519170	men
rs17647719	men
rs1004982	men
rs755452	men
rs34092297	men
rs4886782	men
rs8032	men
rs7178962	men
rs11635190	men
rs883325	men
rs2311313	men
rs181766	men
rs9928278	men
rs35467921	men
rs4619406	men
rs933561	men
rs9931359	men
rs11866219	men
rs2967363	men
rs9941239	men
rs7192637	men
rs5008944	men
rs77672559	men
rs62070645	men
rs507671	men
rs4986172	men
rs148671386	men
rs34490317	men
rs2854224	men
rs757558	men
rs1821581	men
rs55749333	men
rs12943867	men
rs9747062	men
rs7236494	men
rs34849253	men
rs8087325	men
rs34633411	men
rs10948	men
rs34831515	men
rs8108659	men
rs12985850	men
rs8101081	men
rs12980469	men
rs2854502	men
rs2602691	men
rs34450379	men
rs4252548	men
rs147110934	men
rs7524908	men
rs12740738	men
rs17038164	men
rs2645294	men
rs150107452	men
rs2485669	men
rs10911341	men
rs17369123	men
rs9435731	men
rs77472916	men
rs12028740	men
rs1046934	men
rs10900521	men
rs2985313	men
rs12074810	men
rs6658835	men
rs12048049	men
rs1046310	men
rs35767322	men
rs6689375	men
rs112369510	men
rs4649056	men
rs2219320	men
rs652112	men
rs4360494	men
rs2885697	men
rs72904749	men
rs17383325	men
rs10888851	men
rs2815381	men
rs34517439	men
rs2784739	men
rs10801681	men
rs10874746	men
rs9442580	men
rs6080829	men
rs6035813	men
rs34879158	men
rs2005224	men
rs7273787	men
rs13037942	men
rs6100340	men
rs1884897	men
rs56165045	men
rs2096468	men
rs2230033	men
rs2839078	men
rs74385072	men
rs7286819	men
rs5757355	men
rs9614670	men
rs10171807	men
rs6739701	men
rs4848644	men
rs72887143	men
rs11696064	men
rs11893310	men
rs13001395	men
rs6723079	men
rs52826764	men
rs13430869	men
rs2373061	men
rs74187143	men
rs10202701	men
rs143783471	men
rs3116200	men
rs78198962	men
rs1862901	men
rs1545552	men
rs711248	men
rs12615742	men
rs3088290	men
rs936039	men
rs843713	men
rs76517946	men
rs9989781	men
rs7585767	men
rs17743415	men
rs14976	men
rs1805165	men
rs71427097	men
rs1903429	men
rs72964564	men
rs6762578	men
rs4306900	men
rs2655225	men
rs35352346	men
rs1910466	men
rs12486852	men
rs555554	men
rs61732778	men
rs3732858	men
rs149178804	men
rs2564924	men
rs6445804	men
rs6802104	men
rs9828525	men
rs3914294	men
rs2270894	men
rs11721948	men
rs56011514	men
rs28435300	men
rs60616414	men
rs111391498	men
rs2035901	men
rs7689420	men
rs4865465	men
rs7663887	men
rs955748	men
rs6821957	men
rs10031777	men
rs73165969	men
rs9995997	men
rs1975474	men
rs4621412	men
rs7681267	men
rs12643734	men
rs6840682	men
rs112828293	men
rs1833635	men
rs62399042	men
rs7705189	men
rs72800392	men
rs6191	men
rs111365325	men
rs249516	men
rs702101	men
rs958138	men
rs244711	men
rs12656497	men
rs3843899	men
rs7721618	men
rs6872083	men
rs1593071	men
rs62359607	men
rs62370701	men
rs34287	men
rs72776502	men
rs4916664	men
rs2277113	men
rs7755018	men
rs9321065	men
rs2571585	men
rs9321266	men
rs6901783	men
rs4279453	men
rs12201388	men
rs9322332	men
rs648908	men
rs7768382	men
rs2763263	men
rs1853655	men
rs62396185	men
rs3094626	men
rs2523554	men
rs7744288	men
rs9473132	men
rs876122	men
rs852946	men
rs9379084	men
rs9392919	men
rs10498672	men
rs9350850	men
rs578366	men
rs9341954	men
rs6950680	men
rs1899689	men
rs3110823	men
rs822530	men
rs7794796	men
rs117674518	men
rs6953445	men
rs34776209	men
rs798491	men
rs508347	men
rs17157112	men
rs6956946	men
rs723149	men
rs11555134	men
rs6960748	men
rs45446698	men
rs1599473	men
rs10283100	men
rs12674939	men
rs6470738	men
rs11984666	men
rs1188300	men
rs76364830	men
rs894360	men
rs3802230	men
rs11786083	men
rs4291276	men
rs10429408	men
rs73682817	men
rs2925155	men
rs61729527	men
rs28598587	men
rs12684013	men
rs7858917	men
rs13283670	men
rs3802342	men
rs7038554	men
rs9314867	men
rs10756792	men
rs34478611	men
rs4265247	men
rs460177	men
rs2814852	men
rs6479424	men
rs357525	men
rs473902	men
rs111821073	men
rs4285804	women								T	A	-0.0179071	0.00286943	4.4e-10	0.000158025	34.7504															T	A	-0.0254437	0.00286486	6.6e-19	0.000319033	70.1681
rs12414906	women								C	T	0.031838	0.00506801	3.3e-10	0.000161281	35.4666															C	T	0.0301067	0.00505994	2.7e-09	0.000144218	31.7137
rs9418456	women								T	C	0.0160107	0.00289806	3.3e-08	0.000124268	27.3261
rs1494209	women								G	A	-0.0161919	0.00285043	1.3e-08	0.000131061	28.8203
rs10795055	women	A	G	0.0186901	0.0028925	1e-10	0.000167134	36.754	A	G	0.0190821	0.00292094	6.5e-11	0.000174219	38.3121								A	G	0.0186166	0.00289107	1.2e-10	0.000165822	36.4654	A	G	0.0164856	0.00291629	1.6e-08	0.000130033	28.594
rs780159	women								A	G	-0.0167086	0.00292161	1.1e-08	0.000136375	29.989
rs11187533	women								T	C	0.0231308	0.00322497	7.4e-13	0.000208125	45.7699								T	C	0.0248023	0.00319199	7.8e-15	0.000239291	52.6255	T	C	0.0204057	0.00321983	2.3e-10	0.000161974	35.619
rs3829258	women	A	G	-0.0293352	0.00290902	6.5e-24	0.000406644	89.4452	A	G	-0.0297	0.00293812	5.1e-24	0.000416821	91.6846								A	G	-0.0285706	0.00290762	8.7e-23	0.000385723	84.8416	A	G	-0.0296157	0.00293312	5.7e-24	0.000414458	91.1647
rs7128640	women								C	A	-0.0161334	0.00285213	1.5e-08	0.000130141	28.6179
rs2509967	women								G	C	0.0303181	0.0029433	7e-25	0.00043505	95.6961															G	C	0.0279909	0.00293829	1.6e-21	0.000370825	81.5635
rs4645917	women	A	G	-0.0347488	0.00424849	2.9e-16	0.000269848	59.3475	A	G	-0.0323941	0.00429099	4.4e-14	0.000234515	51.575								A	G	-0.0340173	0.00424644	1.1e-15	0.000258606	56.8745	A	G	-0.0334308	0.00428368	6e-15	0.000249766	54.9297
rs7952436	women								T	C	-0.0462052	0.00514444	2.7e-19	0.000327469	72.0242															T	C	-0.0750369	0.00513569	2.4e-48	0.000863651	190.055	T	C	-0.0673794	0.00508817	5e-40	0.000696374	153.219
rs7130446	women								G	A	-0.0255895	0.00289825	1.1e-18	0.000317911	69.9214															G	A	-0.0260684	0.00289331	2.1e-19	0.000329922	72.5638
rs140201358	women	G	C	0.100072	0.0119828	6.8e-17	0.000277471	61.0244	G	C	0.071108	0.0121027	4.2e-09	0.000140097	30.8074	G	C	-0.0724052	0.0124346	5.8e-09	0.000145255	31.9419	G	C	0.100429	0.0119771	5.1e-17	0.000279454	61.4607								G	C	-0.0689152	0.0119703	8.6e-09	0.00013159	28.9364
rs7296340	women								A	G	-0.0180224	0.00317589	1.4e-08	0.000131153	28.8405
rs3764002	women								T	C	-0.0210915	0.00324073	7.6e-11	0.000171445	37.7021															T	C	-0.0188259	0.00323598	6e-09	0.000136591	30.0363
rs146459385	women	A	G	0.0646414	0.00633268	1.8e-24	0.000416906	91.7034	A	G	0.0504171	0.00640085	3.4e-15	0.000253614	55.7762								A	G	0.065051	0.00632954	8.9e-25	0.000422206	92.8697	A	G	0.0453308	0.00639146	1.3e-12	0.000205023	45.0877
rs7978610	women	C	G	-0.0638034	0.00298817	3.7e-101	0.00180683	397.987	C	G	-0.054544	0.00302034	6.7e-73	0.00132046	290.712								C	G	-0.062583	0.00298669	1.7e-97	0.00173837	382.881	C	G	-0.0533585	0.00301591	4.8e-70	0.00126368	278.197
rs60209099	women	A	T	-0.0367321	0.00289282	6.1e-37	0.00063773	140.307	A	T	-0.0325354	0.00292396	9.3e-29	0.000500331	110.063								A	T	-0.0365733	0.00289138	1.1e-36	0.000632228	139.096	A	T	-0.0306424	0.00291967	9.1e-26	0.000443804	97.6224
rs718314	women	G	A	0.0528782	0.00328378	2.4e-58	0.00102479	225.551	G	A	0.0412479	0.00331913	1.9e-35	0.000623568	137.19								G	A	0.053118	0.00328215	6.6e-59	0.0010341	227.604	G	A	0.0375557	0.00331426	9.2e-30	0.00051693	113.716
rs73108788	women								T	G	0.020891	0.0036924	1.5e-08	0.000130303	28.6534	T	G	-0.0216034	0.00379485	1.2e-08	0.000139341	30.6412
rs1838173	women								T	C	0.0358238	0.00415436	6.5e-18	0.000302074	66.4372															T	C	0.032883	0.00414826	2.2e-15	0.000254515	55.9745	T	C	-0.0291734	0.00410565	1.2e-12	0.000200329	44.0553
rs11614913	women								T	C	0.036669	0.00289135	7.4e-37	0.000654287	143.952															T	C	0.034942	0.0028871	1e-33	0.000594108	130.704
rs10878359	women								T	C	0.0172007	0.00294399	5.1e-09	0.00013826	30.4034
rs6581661	women								T	C	0.0232723	0.00318033	2.5e-13	0.000220527	48.4979															T	C	0.0200574	0.00317566	2.7e-10	0.000163807	36.0221
rs4773173	women								G	A	-0.016831	0.00301732	2.4e-08	0.000126783	27.8793
rs1262720	women	A	G	-0.0437668	0.00434279	6.9e-24	0.000406015	89.3069	A	G	-0.028722	0.00438214	5.6e-11	0.000174857	38.4525								A	G	-0.0451085	0.0043404	2.7e-25	0.00043129	94.8687
rs9568486	women								C	T	0.0224191	0.00393924	1.3e-08	0.000131544	28.9265
rs7143479	women								A	G	-0.018731	0.00339457	3.4e-08	0.000124542	27.3865															A	G	-0.0186926	0.00338999	3.5e-08	0.000124032	27.2743
rs34706081	women								T	C	-0.0284017	0.00445642	1.9e-10	0.000164919	36.2666															T	C	-0.0297202	0.0044504	2.4e-11	0.000180586	39.7127
rs7160860	women								T	C	-0.0229575	0.00411706	2.5e-08	0.000126565	27.8314															T	C	-0.026994	0.0041115	5.2e-11	0.000174984	38.4805
rs7492628	women								G	C	0.0226777	0.00309179	2.2e-13	0.000222328	48.8942
rs72755233	women								A	G	-0.028546	0.0045053	2.4e-10	0.000163257	35.9011															A	G	-0.0518359	0.00449542	9.2e-31	0.000538321	118.424	A	G	-0.0575146	0.00445013	3.3e-38	0.00066273	145.811
rs62002090	women								T	C	0.0188597	0.00302759	4.7e-10	0.000158604	34.8779
rs78768773	women								A	G	0.0333852	0.00437005	2.2e-14	0.00023894	52.5484
rs6494407	women								A	G	0.0176173	0.00299123	3.9e-09	0.000141597	31.1373
rs11631579	women								G	A	-0.0157253	0.00285778	3.7e-08	0.000123184	27.0878															G	A	-0.0244568	0.00285151	9.8e-18	0.000297958	65.5316
rs4842838	women								G	T	-0.0222947	0.00285587	5.9e-15	0.000248062	54.555															G	T	-0.0359778	0.00284961	1.5e-36	0.000645991	142.126
rs28625102	women								A	C	0.0185365	0.00321615	8.2e-09	0.000136288	29.9696
rs12932172	women								C	T	0.0226245	0.0035794	2.6e-10	0.000163875	36.0371
rs1876001	women								G	T	0.0170763	0.00285581	2.2e-09	0.000145752	32.0513															G	T	0.018045	0.0028511	2.5e-10	0.000162758	35.7914
rs74330121	women	T	C	-0.0471222	0.00700431	1.7e-11	0.000180351	39.661	T	C	-0.050932	0.00707027	5.9e-13	0.000210693	46.3348								T	C	-0.0448406	0.00700079	1.5e-10	0.000163309	35.9127	T	C	-0.0588664	0.00705861	7.5e-17	0.000281451	61.9001
rs2925979	women	T	C	0.0494952	0.00308041	4.3e-58	0.00103127	226.979	T	C	0.0375444	0.00310942	1.4e-33	0.000593384	130.545	T	C	-0.031569	0.00319414	4.9e-23	0.000419534	92.2816	T	C	0.0495027	0.00307886	3.6e-58	0.00103158	227.048	T	C	0.0391079	0.00310429	2.2e-36	0.000643834	141.651
rs11649660	women								G	C	-0.0217035	0.00353045	7.9e-10	0.000155552	34.2066															G	C	-0.0224066	0.00352463	2.1e-10	0.000165794	36.4592
rs3818717	women	T	C	0.0249696	0.0028813	4.5e-18	0.000301191	66.2428	T	C	0.0180259	0.00291055	5.9e-10	0.000156968	34.5181								T	C	0.0243551	0.00287989	2.7e-17	0.000286549	63.0215
rs7215553	women								T	C	0.0178648	0.00286403	4.4e-10	0.00015845	34.8438
rs930119	women								A	G	-0.0220895	0.00310529	1.1e-12	0.000206626	45.4403
rs9907575	women								A	G	0.0341035	0.00608319	2.1e-08	0.000127037	27.9352
rs16975758	women								A	G	-0.0261329	0.00295761	9.9e-19	0.000320472	70.4848															A	G	-0.0240298	0.00295306	4e-16	0.000270966	59.5935
rs727428	women	T	C	0.0231022	0.00283832	4e-16	0.00026359	57.9708	T	C	0.0182362	0.00286713	2e-10	0.000164245	36.1184								T	C	0.022714	0.00283693	1.2e-15	0.000254806	56.0385
rs4310973	women								A	G	-0.0264588	0.00349431	3.7e-14	0.000235779	51.853															A	G	-0.0438386	0.00349003	3.5e-36	0.000647259	142.405
rs3810068	women	C	T	-0.0370906	0.00288299	7.1e-38	0.000660902	145.409	C	T	-0.0294405	0.00290974	4.6e-24	0.000416389	91.5896	C	T	0.0212686	0.00298703	1.1e-12	0.000217314	47.7911	C	T	-0.0366917	0.0028814	3.8e-37	0.000646762	142.296	C	T	-0.0272799	0.00290617	6.2e-21	0.000357515	78.635	C	T	0.0180495	0.0028782	3.6e-10	0.000156509	34.417
rs12454712	women	C	T	-0.0301484	0.00291686	4.8e-25	0.000426495	93.8134	C	T	-0.0227304	0.00294393	1.2e-14	0.000242437	53.3176	C	T	0.0193621	0.00302213	1.5e-10	0.00017591	38.6841	C	T	-0.0299432	0.00291525	9.5e-25	0.000420709	92.5401	C	T	-0.0217593	0.00294032	1.4e-13	0.000222165	48.8582
rs59360013	women								T	C	0.0421553	0.00715312	3.8e-09	0.000141803	31.1825
rs1077795	women								G	A	-0.017858	0.00324413	3.7e-08	0.000123931	27.2521
rs1469024	women								C	T	0.0308692	0.0029617	2e-25	0.000443044	97.4552
rs11670056	women								T	C	-0.0307353	0.00542015	1.4e-08	0.000130704	28.7415
rs10403360	women								A	G	0.0313425	0.00287882	1.3e-27	0.000479854	105.556															A	G	0.0344684	0.00287532	4.1e-33	0.000580342	127.674
rs17242235	women	A	G	-0.0229285	0.00403961	1.4e-08	0.000129965	28.5791	A	G	-0.0260289	0.00407797	1.7e-10	0.000167489	36.832								A	G	-0.0238315	0.00403744	3.6e-09	0.000140404	30.8749
rs1799815	women	A	G	-0.0442108	0.00558231	2.4e-15	0.000250179	55.0205	A	G	-0.0379604	0.00563531	1.6e-11	0.00018444	40.5603															A	G	-0.0399119	0.00562846	1.3e-12	0.000203891	44.8387
rs62621197	women								T	C	-0.0520687	0.00787586	3.8e-11	0.000191137	42.0334															T	C	-0.0907255	0.00786629	8.9e-31	0.000580298	127.664	T	C	-0.0994788	0.00779238	2.5e-37	0.000697675	153.505
rs7553827	women								C	T	-0.0196349	0.0033482	4.5e-09	0.000139008	30.5679
rs984222	women								C	G	-0.0395489	0.00291973	8.4e-42	0.000741972	163.258
rs905938	women	C	T	-0.0287416	0.00317374	1.4e-19	0.000322607	70.9546	C	T	-0.0237064	0.0032117	1.6e-13	0.000219474	48.2664								C	T	-0.0295619	0.00317273	1.2e-20	0.000341285	75.0639
rs12136856	women	C	G	0.0174447	0.00295486	3.6e-09	0.000137859	30.3152	C	G	0.0188716	0.0029902	2.8e-10	0.000161334	35.4782								C	G	0.0167076	0.00295392	1.5e-08	0.000126455	27.8072	C	G	0.0204107	0.00298267	7.7e-12	0.000188723	41.5023
rs3119837	women	T	C	-0.048994	0.00317223	8.2e-54	0.000941726	207.253	T	C	-0.0326625	0.00321017	2.6e-24	0.000418541	92.0631								T	C	-0.0483414	0.00317122	1.8e-52	0.000916806	201.763	T	C	-0.0333478	0.00320209	2.1e-25	0.000436288	95.9685
rs6697844	women								T	C	0.0217906	0.00287081	3.2e-14	0.000232994	51.2403
rs7550758	women								C	T	-0.0216017	0.0028383	2.7e-14	0.000233204	51.2864															C	T	-0.0302507	0.00283116	1.2e-26	0.000457331	100.599
rs6541229	women								C	G	0.0303178	0.00284508	1.6e-26	0.000458618	100.883															C	G	0.0298188	0.00283792	8e-26	0.000443645	97.5875
rs2807869	women								A	G	0.0184233	0.00284943	1e-10	0.000169364	37.2443
rs2749141	women								G	T	0.0229257	0.00399041	9.2e-09	0.000133787	29.4197
rs34517439	women	A	C	-0.0280071	0.00428978	6.6e-11	0.000171814	37.7832	A	C	-0.0308375	0.00434109	1.2e-12	0.000208296	45.8075								A	C	-0.029205	0.00428842	9.7e-12	0.000186826	41.0851								A	C	0.0239627	0.00427787	2.1e-08	0.000125775	27.6576	A	C	0.039	0.0041	2.002e-21	0.000314971
rs7543409	women								T	C	-0.0169112	0.00286057	3.4e-09	0.000142363	31.3058															T	C	-0.0159416	0.00285337	2.3e-08	0.000126506	27.8185
rs111748199	women								C	G	0.0197198	0.00323968	1.2e-09	0.000152038	33.4338
rs1883711	women								C	G	0.0750862	0.00828772	1.3e-19	0.000345195	75.9243															C	G	0.0696928	0.0082757	3.7e-17	0.000297386	65.4057
rs67809146	women								C	T	-0.0251618	0.00307282	2.6e-16	0.000275844	60.6666
rs1892204	women								T	A	-0.0245583	0.00287983	1.5e-17	0.000301544	66.3205								T	A	-0.0304653	0.00285189	1.2e-26	0.000464051	102.078	T	A	-0.0237892	0.00287565	1.3e-16	0.000282953	62.2305
rs8126001	women	T	C	-0.0264289	0.00283735	1.2e-20	0.000349101	76.7837	T	C	-0.0210241	0.00286369	2.1e-13	0.000220916	48.5836								T	C	-0.0260332	0.00283591	4.3e-20	0.000338726	74.5009	T	C	-0.0212048	0.00285954	1.2e-13	0.00022473	49.4225
rs6077004	women								A	G	0.0215549	0.0032329	2.6e-11	0.000184446	40.5616
rs9976596	women								C	T	0.0241546	0.0039947	1.5e-09	0.000152952	33.6346
rs2836171	women	A	G	-0.0225856	0.00284868	2.2e-15	0.000252733	55.5824	A	G	-0.0219106	0.00287394	2.5e-14	0.000237852	52.309								A	G	-0.0233352	0.00284699	2.5e-16	0.000269787	59.3341
rs2294239	women	G	A	-0.0275533	0.00287527	9.4e-22	0.000371703	81.7567	G	A	-0.0202546	0.00290111	2.9e-12	0.000200861	44.1722								G	A	-0.027324	0.0028736	1.9e-21	0.000365542	80.4011	G	A	-0.0180577	0.00289855	4.7e-10	0.000159652	35.1082
rs9609263	women	C	A	-0.0168882	0.00286373	3.7e-09	0.000139233	30.6174	C	A	-0.017639	0.00288946	1e-09	0.000151888	33.4007								C	A	-0.0163135	0.00286207	1.2e-08	0.000129918	28.5688	C	A	-0.0188664	0.00288692	6.4e-11	0.000173761	38.2116
rs9678859	women								A	G	0.0227143	0.00368384	7e-10	0.000153492	33.7535								A	G	0.0259982	0.003641	9.3e-13	0.000201082	44.2208
rs1345203	women	C	T	-0.0320447	0.00346776	2.4e-20	0.000338562	74.4649	C	T	-0.0245172	0.00350766	2.8e-12	0.000198184	43.5833								C	T	-0.0324637	0.00346687	7.7e-21	0.000347474	76.4257
rs10211038	women								A	G	-0.0198195	0.00362063	4.4e-08	0.000120827	26.5694
rs55920843	women	G	T	-0.115516	0.0129484	4.6e-19	0.000313989	69.0584	G	T	-0.124206	0.0130974	2.5e-21	0.000363007	79.8434								G	T	-0.114585	0.0129451	8.6e-19	0.000308948	67.9494	G	T	-0.119403	0.013057	6e-20	0.000335475	73.7857
rs57198438	women	G	A	0.0442626	0.00610778	4.3e-13	0.000206642	45.4438	G	A	0.0436581	0.00617804	1.6e-12	0.000201037	44.2108								G	A	0.0440288	0.00610621	5.6e-13	0.000204465	44.9649
rs2848657	women	A	T	-0.0229638	0.00415413	3.2e-08	0.000120918	26.5894	A	T	-0.0250024	0.00420192	2.7e-09	0.00014334	31.5206								A	T	-0.0226547	0.00415306	4.9e-08	0.000117684	25.8783
rs1128249	women								T	G	-0.0493826	0.00290594	9.1e-65	0.00116303	256.012															T	G	-0.0457874	0.00289699	2.9e-56	0.000999847	220.056
rs4246610	women	A	G	0.025519	0.00432607	3.7e-09	0.000137763	30.2942	A	G	0.0247977	0.00437584	1.5e-08	0.000130085	28.6056								A	G	0.0255074	0.00432496	3.7e-09	0.000137638	30.2666	A	G	0.0246505	0.00436236	1.6e-08	0.000128546	28.267
rs62172472	women								A	G	-0.0301621	0.00356739	2.8e-17	0.00028998	63.7764
rs6739896	women								G	A	0.0175053	0.00296967	3.8e-09	0.000139787	30.7393															G	A	0.0166831	0.00296052	1.7e-08	0.000126964	27.9192
rs2373072	women								T	C	0.0223598	0.00323632	4.9e-12	0.000192276	42.2838								T	C	0.0234144	0.00319869	2.5e-13	0.000210841	46.3674
rs6436586	women	G	A	-0.0199257	0.00296299	1.8e-11	0.000180764	39.7518	G	A	-0.0179386	0.00299708	2.2e-09	0.000146508	32.2175								G	A	-0.019787	0.00296223	2.4e-11	0.000178256	39.2002
rs11694842	women								G	A	-0.0246235	0.00300359	2.4e-16	0.000271101	59.6231
rs11694173	women								A	G	0.0214497	0.00358435	2.2e-09	0.000144585	31.7945
rs4074938	women								T	A	0.0183899	0.00327235	1.9e-08	0.000130537	28.705
rs2678911	women								C	G	0.0175815	0.00291312	1.6e-09	0.000146339	32.1804															C	G	0.018735	0.00290414	1.1e-10	0.000166172	36.5422
rs6719428	women	C	T	0.0255455	0.0031181	2.6e-16	0.000263973	58.0552	C	T	0.0251092	0.00315397	1.7e-15	0.000255033	56.0885															C	T	0.0255581	0.00314425	4.3e-16	0.000264234	58.1125
rs2861699	women	T	C	-0.0229277	0.0029781	1.4e-14	0.000233824	51.423	T	C	-0.0213305	0.00301236	1.4e-12	0.000202382	44.5067															T	C	-0.0212331	0.00300308	1.5e-12	0.000200538	44.101
rs114496946	women								C	T	-0.118787	0.0120636	7.1e-23	0.000406966	89.516															C	T	-0.12475	0.0120372	3.6e-25	0.00044885	98.7329
rs11716727	women								T	C	0.0237038	0.00324249	2.7e-13	0.00022004	48.3908															T	C	0.0220869	0.0032354	8.7e-12	0.000191045	42.013
rs11929498	women	C	T	-0.0555162	0.00342954	6.2e-59	0.00104145	229.223	C	T	-0.0341191	0.00346722	7.5e-23	0.000393364	86.523								C	T	-0.0556522	0.00342827	2.9e-59	0.00104656	230.348	C	T	-0.0260994	0.00345963	4.6e-14	0.000230176	50.6205
rs1153872	women								G	A	-0.0170545	0.00284922	2.2e-09	0.000145012	31.8885
rs9872754	women								T	C	0.0330542	0.00387635	1.5e-17	0.000295061	64.8942
rs9817452	women								T	G	-0.0456757	0.00293479	1.3e-54	0.000989104	217.69															T	G	-0.0409711	0.00292837	1.8e-44	0.000795842	175.121
rs7633675	women								G	T	0.0236862	0.0030604	1e-14	0.000241711	53.1579
rs9817522	women								C	T	-0.0163475	0.00291266	2e-08	0.00012791	28.1271
rs990211	women								A	G	-0.027818	0.0036347	2e-14	0.000243637	53.5815															A	G	-0.0323129	0.00362675	5.1e-19	0.000328733	72.3022
rs2276824	women	C	G	0.0260331	0.00282768	3.4e-20	0.000335892	73.8775	C	G	0.0264283	0.00285874	2.4e-20	0.000346168	76.1383								C	G	0.0254101	0.00282663	2.5e-19	0.000320008	70.3827
rs11718560	women	T	C	0.021313	0.00318808	2.3e-11	0.000179243	39.4172	T	C	0.0186121	0.00322311	7.7e-09	0.000136692	30.0586								T	C	0.021481	0.0031869	1.6e-11	0.00018208	40.0412
rs2371767	women	C	G	-0.0615943	0.00316108	1.5e-84	0.00150532	331.473	C	G	-0.0505183	0.00319581	2.8e-56	0.00101262	222.869	C	G	0.0323621	0.00328318	6.4e-23	0.000415547	91.4044	C	G	-0.0616541	0.0031599	8.8e-85	0.00150824	332.118	C	G	-0.0470601	0.00318881	2.7e-49	0.000878725	193.375	C	G	0.0302923	0.00315432	7.7e-22	0.000364092	80.0822
rs793475	women								A	G	0.0200262	0.0028942	4.5e-12	0.000194148	42.6956
rs13107325	women								T	C	-0.0366395	0.00545525	1.9e-11	0.00018296	40.2347																													T	C	0.0452	0.0044	9.328e-25	0.000309632
rs75321784	women								G	A	-0.0282352	0.00435962	9.4e-11	0.000170498	37.4939
rs35581370	women								C	T	0.0291215	0.00395244	1.7e-13	0.000221784	48.7746
rs10024899	women								C	T	-0.0179759	0.00297975	1.6e-09	0.000148791	32.7196
rs216101	women	A	G	-0.0209758	0.00311068	1.5e-11	0.000181653	39.9472	A	G	-0.0216759	0.00314149	5.2e-12	0.000193981	42.6589								A	G	-0.0210998	0.00310929	1.2e-11	0.000183807	40.421	A	G	-0.0203311	0.00313555	8.9e-11	0.000170658	37.529
rs11727676	women	C	T	0.0385472	0.00479565	9.1e-16	0.000257266	56.5796	C	T	0.0414785	0.00484316	1.1e-17	0.000297881	65.5146								C	T	0.0365074	0.00479352	2.6e-14	0.000230759	50.7486	C	T	0.0483693	0.00483399	1.4e-23	0.000405076	89.1001
rs2137234	women	C	T	0.0320715	0.00357499	2.9e-19	0.000321272	70.6607	C	T	0.0250884	0.00361041	3.7e-12	0.000196598	43.2346								C	T	0.0319639	0.0035734	3.7e-19	0.00031912	70.1873	C	T	0.0245767	0.00360357	9.1e-12	0.000188661	41.4886
rs28558703	women								G	C	0.0171141	0.0029605	7.4e-09	0.000136505	30.0173															G	C	0.0172668	0.0029549	5.1e-09	0.000138951	30.5555
rs4450871	women	G	A	-0.0307333	0.00283683	2.4e-27	0.000465878	102.48	G	A	-0.022471	0.00286493	4.4e-15	0.000249057	54.7738	G	A	0.0204257	0.00294277	3.9e-12	0.000205782	45.2546	G	A	-0.0303754	0.00283557	8.9e-27	0.000455091	100.106								G	A	0.0158804	0.0028297	2e-08	0.000124388	27.3525
rs10462028	women	A	G	0.0319456	0.00300693	2.3e-26	0.000449291	98.83	A	G	0.0208011	0.00303672	7.4e-12	0.000190493	41.8916								A	G	0.0313939	0.0030056	1.5e-25	0.000433906	95.4444	A	G	0.0198972	0.00303098	5.2e-11	0.000174297	38.3293
rs57307615	women								A	G	0.0348488	0.00591095	3.7e-09	0.000144272	31.7257
rs58036322	women								G	T	-0.0188708	0.00316711	2.5e-09	0.000145089	31.9054
rs2167750	women	T	C	0.0439052	0.00282892	2.5e-54	0.000957992	210.836	T	C	0.0305779	0.00285695	9.9e-27	0.000464671	102.215								T	C	0.0442147	0.00282766	4.1e-55	0.000971546	213.822	T	C	0.0295276	0.00285154	4e-25	0.000433298	95.3105
rs10061674	women								C	T	-0.0189923	0.00319423	2.8e-09	0.00014438	31.7493															C	T	-0.0201992	0.00318672	2.3e-10	0.000163312	35.9134
rs12234017	women	G	A	-0.0350794	0.00326108	5.5e-27	0.000464569	102.192	G	A	-0.0211688	0.00329392	1.3e-10	0.000169176	37.203								G	A	-0.0350871	0.00326007	5.2e-27	0.000464773	102.237	G	A	-0.0212002	0.00328617	1.1e-10	0.000169678	37.3135
rs72801474	women	A	G	-0.0313673	0.00484734	9.7e-11	0.000166005	36.5055	A	G	-0.03756	0.00489614	1.7e-14	0.000238022	52.3464								A	G	-0.0313037	0.00484583	1e-10	0.000165332	36.3576
rs34000	women	C	T	-0.0189688	0.00288184	4.6e-11	0.000173265	38.1024	C	T	-0.0164252	0.00291086	1.7e-08	0.000129913	28.5677								C	T	-0.0185327	0.00288095	1.3e-10	0.00016539	36.3703
rs10477191	women	G	A	0.0689102	0.00695133	3.6e-23	0.000427309	93.9926	G	A	0.0522372	0.00702132	1e-13	0.000245547	54.0017								G	A	0.0687854	0.00694917	4.2e-23	0.000425762	93.6523	G	A	0.0535008	0.00700481	2.2e-14	0.00025757	56.6465
rs6897617	women	A	G	0.0368903	0.0031086	1.8e-32	0.00055867	122.903	A	G	0.0381336	0.00313989	6.1e-34	0.000596962	131.332								A	G	0.0360604	0.00310763	3.9e-31	0.000533817	117.433
rs56221328	women								T	A	0.0228349	0.0034888	5.9e-11	0.000178117	39.1695															T	A	0.0323578	0.0034806	1.5e-20	0.000357655	78.6657
rs11249614	women								A	T	0.0166207	0.00301278	3.5e-08	0.000122923	27.0303															A	T	0.0220868	0.0030057	2e-13	0.00021707	47.7375
rs1864511	women	T	C	-0.0192879	0.00317221	1.2e-09	0.000148477	32.6504	T	C	-0.0179674	0.00320415	2.1e-08	0.000128842	28.3322								T	C	-0.0190454	0.00317122	1.9e-09	0.000144767	31.8345
rs3936510	women	T	G	0.051713	0.00351141	4.3e-49	0.000858024	188.816	T	G	0.0571176	0.00354676	2.4e-58	0.00104674	230.389								T	G	0.0513484	0.00351031	1.9e-48	0.000845968	186.16	T	G	0.053653	0.00353842	6.2e-52	0.000923609	203.262
rs4700079	women								T	C	0.0216629	0.00367936	3.9e-09	0.000140017	30.7898
rs2073267	women	G	A	0.0422797	0.00370994	4.4e-30	0.000512967	112.844	G	A	0.0260904	0.0037532	3.6e-12	0.000195338	42.9574								G	A	0.042964	0.00370857	4.9e-31	0.000529706	116.528	G	A	0.023137	0.00374516	6.5e-10	0.000153617	33.781
rs9485491	women								T	C	0.0410064	0.00690505	2.9e-09	0.000142043	31.2354															T	C	0.0394708	0.00689025	1e-08	0.000131604	28.9395
rs11757455	women	A	G	-0.0363026	0.00563537	1.2e-10	0.000163903	36.0432	A	G	-0.0388984	0.00570109	8.9e-12	0.000188181	41.383								A	G	-0.0361127	0.00563329	1.4e-10	0.000162193	35.6671	A	G	-0.0400502	0.00568887	1.9e-12	0.00019949	43.8706
rs11154377	women								G	A	-0.0211802	0.00284696	1e-13	0.000224253	49.3176															G	A	-0.0198379	0.00284085	2.9e-12	0.00019673	43.2635
rs72959041	women	A	G	0.217256	0.00651862	1.5e-243	0.00451892	998.085	A	G	0.154774	0.00659463	8.3e-122	0.00229344	505.417	A	G	-0.157312	0.00678468	6.3e-119	0.00236927	522.169	A	G	0.213794	0.00651621	4.3e-236	0.00437605	966.39	A	G	0.156948	0.0065805	1e-125	0.00235832	519.749
rs654689	women								G	A	0.0344289	0.0028894	9.8e-33	0.000573346	126.134
rs9382988	women	C	A	-0.0206383	0.00348153	3.1e-09	0.000139046	30.5763	C	A	-0.020709	0.00352213	4.1e-09	0.00014	30.7862								C	A	-0.0208237	0.00348024	2.2e-09	0.000141555	31.1282
rs555754	women	A	G	-0.0260821	0.00281674	2.1e-20	0.000338636	74.481	A	G	-0.0226311	0.00284959	2e-15	0.000254952	56.0706								A	G	-0.0260264	0.0028157	2.4e-20	0.000337191	74.1631
rs12525417	women								T	C	0.0178625	0.00309254	7.6e-09	0.000135795	29.8614
rs9275556	women								C	T	-0.0304755	0.00287551	3e-26	0.000453708	99.8021
rs147627829	women	A	G	0.112126	0.00688723	1.4e-59	0.00106008	233.328	A	G	0.104283	0.00696755	1.2e-50	0.00091697	201.799								A	G	0.107346	0.00688469	8.3e-55	0.000971627	213.839
rs998584	women	A	C	0.0704798	0.00282005	7.4e-138	0.00248069	546.786	A	C	0.0689325	0.00285294	5.6e-129	0.00237297	522.985								A	C	0.0695825	0.00281901	1.6e-134	0.00241793	532.919	A	C	0.0655991	0.00284682	1.7e-117	0.00214901	473.521
rs72862280	women								T	C	-0.0656726	0.00897911	2.6e-13	0.000229968	50.5748
rs1294415	women	G	A	-0.0395418	0.00289954	2.4e-42	0.000739723	162.763	G	A	-0.0225652	0.00293335	1.4e-14	0.000240899	52.9791								G	A	-0.0396753	0.00289847	1.2e-42	0.000744726	163.865
rs6921344	women								T	A	-0.0268174	0.00295418	1.1e-19	0.000335039	73.6897
rs757931	women	A	C	0.0188114	0.00313086	1.9e-09	0.000144988	31.8831	A	C	0.0187569	0.00316233	3e-09	0.000144149	31.6986															A	C	0.0182156	0.00315547	7.8e-09	0.000135949	29.8952
rs41281051	women								C	T	0.0200938	0.00285718	2e-12	0.000200425	44.0762
rs741486	women								G	A	-0.0229763	0.00303843	4e-14	0.000231512	50.9142															G	A	-0.0220963	0.00303184	3.1e-13	0.000214117	47.088
rs3823974	women								C	T	-0.0194709	0.00290451	2e-11	0.000184034	40.4709															C	T	-0.0282005	0.00289821	2.2e-22	0.000386045	84.9126
rs4722530	women								T	G	0.0307752	0.00357757	7.8e-18	0.000298674	65.689															T	G	0.0378325	0.00356981	3e-26	0.000451362	99.2858
rs1534696	women	C	A	0.0442705	0.00282403	2.2e-55	0.000973933	214.347	C	A	0.0335562	0.00285241	6e-32	0.000559559	123.099	C	A	-0.0274922	0.00293028	6.5e-21	0.000375594	82.613	C	A	0.044082	0.00282292	5.7e-55	0.000965657	212.524	C	A	0.0341801	0.00284623	3.2e-33	0.00058056	127.722
rs11983200	women	G	A	-0.0391443	0.00482962	5.3e-16	0.000261477	57.506	G	A	-0.0355407	0.00487816	3.2e-13	0.00021555	47.4033								G	A	-0.0379782	0.00482772	3.6e-15	0.000246131	54.13
rs35120307	women								A	G	-0.0179794	0.003132	9.4e-09	0.000133145	29.2785
rs55747707	women	A	G	-0.0364661	0.0035024	2.2e-25	0.00043118	94.8445	A	G	-0.0285796	0.00353761	6.5e-16	0.000264845	58.247								A	G	-0.0366684	0.00350103	1.1e-25	0.000435978	95.9002								A	G	0.0268976	0.00349548	1.4e-14	0.000234589	51.5911
rs848494	women								G	A	-0.0213413	0.00316338	1.5e-11	0.000183988	40.4609
rs1978117	women								A	G	-0.0181721	0.00285865	2.1e-10	0.000165108	36.3084
rs6999569	women	G	A	-0.0288269	0.00282723	2.1e-24	0.000414439	91.1605	G	A	-0.0275257	0.00285434	5.2e-22	0.000377869	83.1135								G	A	-0.0289508	0.00282601	1.3e-24	0.000418009	91.9462	G	A	-0.0234678	0.00284991	1.8e-16	0.000274669	60.4081
rs36024485	women								C	T	-0.019101	0.00321442	2.8e-09	0.000143051	31.4571															C	T	-0.0177427	0.00320942	3.2e-08	0.000123429	27.1417
rs9644033	women	T	A	-0.0370336	0.00330941	4.5e-29	0.000498563	109.674	T	A	-0.0289442	0.00334115	4.6e-18	0.000304545	66.9807								T	A	-0.0371808	0.00330798	2.6e-29	0.000502534	110.548	T	A	-0.0284941	0.00333596	1.3e-17	0.000295147	64.9131
rs11992444	women	G	T	-0.0208642	0.00282578	1.5e-13	0.000217597	47.8534	G	T	-0.0196363	0.00285288	5.9e-12	0.000192738	42.3856								G	T	-0.0214572	0.00282456	3e-14	0.000230142	50.6129	G	T	-0.0184063	0.00284845	1e-10	0.000169349	37.241
rs2874535	women	T	C	0.0187605	0.00292188	1.4e-10	0.000168237	36.9966	T	C	0.016347	0.00294991	3e-08	0.000127735	28.0887								T	C	0.0185131	0.00292062	2.3e-10	0.00016383	36.0271
rs10097671	women								T	C	0.0598181	0.00526259	6.1e-30	0.000524643	115.414															T	C	0.0569673	0.00525442	2.2e-27	0.000475828	104.67
rs9298231	women								A	G	-0.021197	0.00354947	2.3e-09	0.000144792	31.8399															A	G	-0.0227755	0.00354396	1.3e-10	0.000167159	36.7595
rs7827182	women								C	G	-0.0219734	0.00285187	1.3e-14	0.000241357	53.08
rs6989866	women								T	C	0.0240231	0.00325973	1.7e-13	0.000220852	48.5694
rs4742929	women	G	A	0.0349749	0.00283345	5.3e-35	0.000610782	134.375	G	A	0.0296606	0.00286088	3.5e-25	0.000439272	96.6251								G	A	0.0346606	0.00283209	1.9e-34	0.000599854	131.969
rs4381000	women								G	A	-0.0735025	0.00744745	5.6e-23	0.000403853	88.8311															G	A	-0.0681124	0.00743416	5.1e-20	0.000346794	76.2761
rs10886854	women															C	T	0.0316046	0.00394551	1.1e-15	0.000280987	61.7981															C	T	0.0331332	0.00379709	2.6e-18	0.000308825	67.9224
rs10082476	women																																				G	A	-0.0228215	0.00326948	2.9e-12	0.000193689	42.5947
rs7914342	women																																				A	G	-0.0205121	0.00351093	5.1e-09	0.000137701	30.2804
rs12245149	women																																				A	C	-0.0183632	0.00282262	7.7e-11	0.000168493	37.0528
rs4746777	women																																				C	T	-0.0268586	0.00391949	7.3e-12	0.000187689	41.2749
rs876678	women																																				T	G	-0.0239742	0.0028171	1.7e-17	0.000287346	63.197
rs2648717	women																																				C	G	0.0261195	0.00359059	3.5e-13	0.000209768	46.1314
rs2274224	women															C	G	-0.0236823	0.00295438	1.1e-15	0.000275347	60.5572															C	G	-0.0190215	0.00284324	2.2e-11	0.000177632	39.0629
rs35202269	women																																				G	C	0.0249033	0.00456658	4.9e-08	0.000120262	26.4451
rs61884028	women															T	C	0.0526905	0.00640637	2e-16	0.000292994	64.4395															T	C	0.0662661	0.00616716	6.3e-27	0.000463422	101.94
rs143840904	women																													T	C	-0.0668027	0.0106553	3.6e-10	0.000169069	37.1795	T	C	-0.0908379	0.0105567	7.6e-18	0.000312615	68.7563
rs11031105	women																																				G	C	0.018124	0.0030099	1.7e-09	0.000144315	31.735
rs35864060	women															T	C	-0.07159	0.00817937	2.1e-18	0.000329699	72.5149															T	C	-0.0609153	0.00787395	1e-14	0.000238707	52.4971
rs12285193	women															A	T	-0.0312064	0.00333431	8e-21	0.000377596	83.0534															A	T	-0.02698	0.00320981	4.3e-17	0.000282244	62.0744
rs7132083	women																																				G	A	-0.0164486	0.00280708	4.6e-09	0.000135251	29.7416
rs3184504	women																																				T	C	-0.0215759	0.00281096	1.6e-14	0.00023245	51.1206
rs7952868	women																																				A	G	-0.0212045	0.00326467	8.3e-11	0.000167026	36.7301
rs1790120	women																																				A	C	0.0350231	0.00351221	2e-23	0.000394557	86.7856
rs34180676	women																																				T	C	0.0195937	0.00303486	1.1e-10	0.000164417	36.1563
rs825452	women																																				G	A	0.0239756	0.00288429	9.4e-17	0.000274136	60.2908
rs1498878	women																																				C	A	-0.0157214	0.00287498	4.5e-08	0.000119178	26.2067
rs10842707	women															T	C	-0.0337573	0.00354481	1.7e-21	0.000389276	85.6234															T	C	-0.0344719	0.00340867	4.8e-24	0.000405931	89.2884
rs11049666	women																													A	G	-0.0217532	0.00309255	2e-12	0.000199476	43.8675	A	G	-0.0249858	0.00306078	3.3e-16	0.000263167	57.8777
rs11614212	women																																				C	T	0.0197185	0.00324203	1.2e-09	0.000145422	31.9786
rs1732886	women																																				G	A	-0.0228669	0.00308181	1.2e-13	0.00021808	47.9598
rs77865767	women																																				C	G	-0.0370735	0.0067837	4.6e-08	0.000119688	26.319
rs11064334	women																																				A	G	-0.0265475	0.00474098	2.1e-08	0.000124338	27.3416
rs10748128	women																													T	G	0.0176397	0.00299042	3.7e-09	0.000140446	30.8843	T	G	0.0245417	0.0029597	1.1e-16	0.000271855	59.789
rs4471484	women																																				T	A	-0.0176915	0.00282624	3.9e-10	0.000156324	34.3764
rs9634212	women																																				A	C	0.0336918	0.00339079	2.9e-23	0.000392522	86.3376
rs34118426	women																																				G	A	-0.0210215	0.00305128	5.6e-12	0.000187554	41.2452
rs75372280	women																																				C	G	-0.0203902	0.00371745	4.1e-08	0.000121274	26.6679
rs7994573	women																																				C	T	-0.0198957	0.00333592	2.5e-09	0.000142238	31.2784
rs41284816	women																																				T	G	0.111966	0.0104343	7.3e-27	0.000479216	105.416
rs9523312	women																																				G	A	0.0174854	0.00288708	1.4e-09	0.000146197	32.1491
rs71413981	women																																				A	G	0.0319857	0.00381507	5.1e-17	0.000281067	61.8156
rs10134914	women																																				G	T	-0.019895	0.0031964	4.8e-10	0.00015457	33.9905
rs1272131	women																																				C	T	0.0276482	0.00291858	2.7e-21	0.000362008	79.6235
rs862041	women																																				T	C	-0.0173841	0.00294115	3.4e-09	0.000139493	30.6746
rs7156757	women																																				A	G	-0.0185536	0.00310555	2.3e-09	0.00014245	31.3249
rs10151561	women																																				G	A	-0.0212789	0.00286805	1.2e-13	0.000220763	48.5498
rs28929474	women																																				T	C	0.0700137	0.00999992	2.5e-12	0.000195777	43.054
rs4965600	women																													G	A	0.0169224	0.00293164	7.8e-09	0.000135796	29.8615	G	A	0.0167134	0.00290211	8.5e-09	0.000132462	29.1283
rs6493652	women															A	C	0.0227678	0.00315144	5e-13	0.000225658	49.6266															A	C	0.0195286	0.00303119	1.2e-10	0.000166016	36.508
rs34245505	women																																				G	C	-0.0236647	0.00358093	3.9e-11	0.000176304	38.7707
rs35241865	women																																				C	T	-0.0179444	0.0028323	2.4e-10	0.000160983	35.401
rs35874463	women																																				G	A	0.0556214	0.00604145	3.4e-20	0.000335421	73.7738
rs5742915	women																																				C	T	0.0164066	0.00282547	6.4e-09	0.000133862	29.4361
rs4243044	women																																				T	A	0.0222928	0.00391357	1.2e-08	0.000130607	28.7204
rs28878227	women																																				C	T	0.0187848	0.00284895	4.3e-11	0.0001735	38.154
rs10520573	women																																				A	G	-0.045176	0.00282826	2e-57	0.00101842	224.147
rs16942323	women																																				C	T	-0.0769934	0.00880819	2.3e-18	0.000303746	66.8049
rs1573891	women																																				C	G	-0.0261511	0.00390162	2e-11	0.000180572	39.7095
rs11852530	women																																				C	T	0.0230457	0.00333906	5.1e-12	0.000191272	42.063
rs7188928	women																																				A	C	0.0262825	0.00421393	4.5e-10	0.000154508	33.9769
rs79686715	women																																				A	G	-0.0461289	0.00796918	7.1e-09	0.000132643	29.168
rs25849	women																																				G	C	0.0221467	0.00313192	1.5e-12	0.000201042	44.2121
rs6565293	women															C	T	0.0179293	0.00310583	7.8e-09	0.000143636	31.5858															C	T	0.0204002	0.0029913	9.1e-12	0.000185954	40.8933
rs62048543	women																																				C	T	0.028299	0.00305317	1.9e-20	0.000344367	75.7421
rs1406815	women																																				G	C	0.0238269	0.00346587	6.2e-12	0.000188304	41.4102
rs12920507	women																																				A	G	0.0248341	0.00402255	6.7e-10	0.000153671	33.7929
rs56823429	women																																				C	A	-0.0224299	0.00309115	4e-13	0.000210572	46.3082
rs8059794	women																																				C	T	-0.0245609	0.00432988	1.4e-08	0.00012837	28.2283
rs1805007	women																																				T	C	-0.0302168	0.00458618	4.4e-11	0.000171297	37.6695
rs2273984	women																																				C	G	-0.0199998	0.00294889	1.2e-11	0.000185142	40.7147
rs187370584	women																																				G	A	0.0710121	0.0123366	8.6e-09	0.000135012	29.6891
rs7223535	women																																				A	G	-0.0329913	0.00316821	2.2e-25	0.000430162	94.6205
rs8077609	women																																				C	A	-0.0323072	0.00303979	2.2e-26	0.000451943	99.4136
rs12604082	women																																				T	C	0.0330251	0.00398329	1.1e-16	0.000275772	60.6506
rs79730878	women																																				C	T	-0.0199576	0.00334875	2.5e-09	0.000141454	31.1058
rs80347400	women																																				G	A	-0.0299725	0.0039594	3.7e-14	0.000231429	50.896
rs41524846	women																																				C	T	0.0181204	0.00318937	1.3e-08	0.000128419	28.2391
rs2006122	women																																				T	A	0.0323111	0.00318391	3.4e-24	0.000412607	90.7574
rs6501392	women																																				A	G	-0.0366907	0.00281859	9.7e-39	0.000672584	147.981
rs8079052	women																																				A	G	-0.0171578	0.00313009	4.2e-08	0.000120277	26.4485
rs4969471	women																																				C	G	-0.0225648	0.00309348	3e-13	0.000212146	46.6543
rs7237942	women																																				A	G	-0.036305	0.00343958	4.8e-26	0.000442286	97.2885
rs8093196	women																																				G	T	0.0174786	0.0030136	6.6e-09	0.00013489	29.6622
rs2187189	women																																				C	G	0.0302109	0.00284168	2.1e-26	0.000451999	99.4259
rs12710257	women																																				A	G	0.0212555	0.00343966	6.4e-10	0.000152794	33.5998
rs3794991	women																																				T	C	-0.0292868	0.00506347	7.3e-09	0.000134283	29.5287
rs12973528	women																																				T	C	0.0269233	0.00289913	1.6e-20	0.00034759	76.4512
rs116126028	women																																				T	C	-0.0385137	0.00684364	1.8e-08	0.000128939	28.3535
rs2304242	women																																				T	G	0.0180642	0.00288599	3.9e-10	0.000155671	34.2327
rs33988101	women																																				G	T	0.0196191	0.00284004	4.9e-12	0.000190609	41.9171
rs10401891	women																																				T	C	-0.0178429	0.00301016	3.1e-09	0.000140532	30.9031
rs62112763	women																																				G	C	-0.0214661	0.00285445	5.5e-14	0.000227145	49.9537
rs4908289	women																																				T	C	0.0215914	0.00287633	6.1e-14	0.000223633	49.1811
rs12029985	women																																				C	G	-0.0209038	0.00346477	1.6e-09	0.000142508	31.3378
rs2490196	women																																				G	A	0.0271669	0.00331298	2.4e-16	0.000264365	58.1413
rs11205303	women															C	T	0.0190679	0.00296687	1.3e-10	0.0001758	38.66								C	T	0.0195614	0.00288299	1.2e-11	0.000185018	40.6874	C	T	0.0427679	0.00284818	5.8e-51	0.000884401	194.625
rs267731	women																																				G	A	-0.0407845	0.0070626	7.7e-09	0.00012987	28.5582
rs12136025	women																																				C	T	-0.0247879	0.00369147	1.9e-11	0.000179085	39.3825
rs6427242	women																																				C	G	0.0304806	0.0031703	6.9e-22	0.000362985	79.8385
rs2421490	women																																				T	C	0.0391486	0.00399046	1e-22	0.000380575	83.7088
rs55935473	women																																				G	T	0.0304162	0.00302505	8.8e-24	0.000396716	87.2606
rs3738814	women																																				G	A	-0.0259922	0.00282587	3.6e-20	0.000330256	72.6373
rs12047271	women																																				C	T	0.0292857	0.00294448	2.6e-23	0.00038958	85.6903
rs13303359	women																																				A	C	-0.0306687	0.00282425	1.8e-27	0.000468783	103.12
rs17558745	women																																				T	C	0.018266	0.00303457	1.8e-09	0.000143132	31.475
rs11466399	women																																				A	G	0.0245527	0.00310448	2.6e-15	0.000246255	54.1574
rs4529790	women																																				T	A	0.0274755	0.00438094	3.6e-10	0.000154929	34.0696
rs2820443	women																																				C	T	0.0590875	0.00305607	2.8e-83	0.0014638	322.318
rs79364962	women																																				A	G	0.0303963	0.00540859	1.9e-08	0.000128237	28.199
rs1757039	women																																				G	A	-0.018587	0.00294358	2.7e-10	0.000155745	34.249
rs12069762	women																																				T	C	0.019769	0.00353917	2.3e-08	0.000122147	26.8598
rs72657272	women																																				T	C	0.0377754	0.00394512	1e-21	0.000367813	80.9007
rs77469575	women																																				C	T	-0.0206851	0.00363381	1.3e-08	0.000127131	27.9559
rs57775942	women																																				G	A	0.0345596	0.00487841	1.4e-12	0.000196561	43.2264
rs12025175	women																																				A	G	-0.0197016	0.00355371	3e-08	0.000121541	26.7265
rs9442571	women																																				A	T	0.0319088	0.00419206	2.7e-14	0.000229517	50.4755
rs67354439	women																																				C	T	0.0229289	0.00346819	3.8e-11	0.000171583	37.7325
rs6136659	women																																				C	T	-0.0464613	0.00468791	3.7e-23	0.000393288	86.5062
rs6035274	women																																				C	T	0.0174067	0.00287619	1.4e-09	0.00014642	32.198
rs7274811	women																																				T	G	-0.0260132	0.00322369	7.1e-16	0.000259398	57.0487
rs143384	women																																				G	A	0.0395206	0.00288314	9.2e-43	0.000751044	165.256
rs1997833	women																																				C	T	-0.0174504	0.0030759	1.4e-08	0.000128069	28.1622
rs58842569	women																																				G	T	0.0175281	0.00297133	3.7e-09	0.000139053	30.5779
rs1412956	women	G	A	0.0350064	0.00288349	6.5e-34	0.000599401	131.869								G	A	-0.0292581	0.00298887	1.3e-22	0.000418711	92.1006	G	A	0.0347162	0.00288202	2e-33	0.000589504	129.691								G	A	-0.0266881	0.00287927	1.9e-20	0.000348384	76.6258
rs185799410	women																																				T	G	-0.0567234	0.00899823	2.9e-10	0.000162956	35.835
rs2145270	women																																				C	T	0.0159675	0.00290224	3.8e-08	0.000120318	26.4574
rs1475860	women																																				G	C	-0.0161116	0.00283809	1.4e-08	0.000129774	28.537
rs2211866	women																																				A	G	0.022202	0.0029219	3e-14	0.000233893	51.4381
rs3178915	women																																				A	G	-0.0179533	0.00282911	2.2e-10	0.000160918	35.3868
rs2413338	women																																				C	T	-0.0216683	0.00294766	2e-13	0.000218128	47.9702
rs4253755	women																																				A	G	0.0261572	0.0042348	6.5e-10	0.000154027	33.8711
rs57069400	women																																				T	C	-0.0247609	0.00405131	9.9e-10	0.000146901	32.304
rs4417735	women																																				C	T	0.0275978	0.00423884	7.5e-11	0.00016984	37.349
rs13405741	women																																				C	T	0.027917	0.00474763	4.1e-09	0.000140172	30.824
rs711869	women	G	A	0.0198793	0.00284471	2.8e-12	0.000194814	42.8421								G	A	-0.023906	0.00295958	6.6e-16	0.000281729	61.9613	G	A	0.0195427	0.00284398	6.3e-12	0.000188273	41.4033								G	A	-0.0198003	0.00284057	3.2e-12	0.000193269	42.5022
rs7425274	women																																				C	T	0.0193527	0.0028277	7.7e-12	0.000183481	40.3493
rs13389219	women	T	C	-0.0688624	0.00287243	5.2e-127	0.00226261	498.608								T	C	0.0485284	0.00298842	2.7e-59	0.00112367	247.338	T	C	-0.0682543	0.0028717	7.2e-125	0.00222282	489.821								T	C	0.0411266	0.00286825	1.3e-46	0.000807032	177.585
rs968379	women																																				T	C	-0.0250297	0.0033317	5.8e-14	0.000222753	48.9875
rs16862227	women																																				T	G	-0.0190096	0.00334242	1.3e-08	0.000128737	28.3091
rs13427681	women																																				G	C	-0.0173688	0.00282877	8.2e-10	0.000148452	32.6449
rs832817	women																																				C	T	-0.0211925	0.00283555	7.8e-14	0.00022008	48.3997
rs74796687	women																																				C	T	-0.0556023	0.00911723	1.1e-09	0.000146537	32.2237
rs78198962	women																													T	C	0.0555642	0.0080268	4.4e-12	0.000192061	42.2366	T	C	0.0537265	0.00794845	1.4e-11	0.000179567	39.4885
rs283480	women																																				A	G	-0.0208807	0.00293965	1.2e-12	0.000197819	43.5031
rs7588944	women																																				C	T	-0.0175716	0.00298031	3.7e-09	0.000137182	30.1663
rs734586	women																																				C	T	0.0158267	0.00281402	1.9e-08	0.000124299	27.3331
rs184401988	women																																				G	T	-0.0688741	0.0121103	1.3e-08	0.000137634	30.2657
rs1369703	women																																				C	T	0.0261987	0.00285034	3.9e-20	0.000333839	73.4257
rs1545552	women																																				A	G	-0.0233301	0.00309774	5e-14	0.000225193	49.5244
rs848534	women																																				T	C	-0.0177552	0.00319925	2.9e-08	0.000123308	27.1151
rs13417597	women																																				G	T	-0.018396	0.00325398	1.6e-08	0.000126269	27.7663
rs59985551	women																																				T	C	-0.050523	0.00335956	4.1e-51	0.000887563	195.322
rs12713372	women																																				T	C	-0.0164212	0.00283065	6.6e-09	0.000132469	29.1298
rs3771382	women																																				C	G	0.0192584	0.00283763	1.1e-11	0.00018167	39.951
rs11684404	women																																				C	T	0.0166605	0.00295426	1.7e-08	0.000124882	27.4611
rs17685766	women																																				C	G	0.0175668	0.00302665	6.5e-09	0.000132364	29.1067
rs9867963	women															C	T	-0.0215185	0.00311535	4.9e-12	0.000204098	44.8842															C	T	-0.0229919	0.00299308	1.6e-14	0.000233005	51.2427
rs17819328	women															G	T	-0.0368679	0.00296951	2.2e-35	0.000664211	146.137															G	T	-0.0322805	0.00285295	1.1e-29	0.000509202	112.015
rs4688850	women																																				T	C	-0.0316442	0.0043897	5.6e-13	0.000206161	45.3379
rs9840468	women															G	A	0.0511628	0.00367935	5.9e-44	0.000829269	182.483															G	A	0.0548564	0.00353494	2.6e-54	0.000953326	209.808
rs9310427	women																																				G	C	0.0336342	0.00478183	2e-12	0.00019827	43.6022
rs12330335	women																																				C	A	-0.0174144	0.00316848	3.9e-08	0.000120042	26.3968
rs6808936	women																																				G	A	0.0470315	0.00282653	3.6e-62	0.00109377	240.751
rs62271373	women															A	T	-0.0601749	0.00628291	9.9e-22	0.00040731	89.5917															A	T	-0.0610111	0.0060363	5.1e-24	0.000418709	92.1
rs6444860	women																																				C	T	-0.0203128	0.00329942	7.4e-10	0.000149004	32.7663
rs12629746	women																																				A	C	-0.0179823	0.00283599	2.3e-10	0.000161501	35.5149
rs2194411	women																																				A	G	0.0448369	0.00425293	5.5e-26	0.000449151	98.7992
rs61732778	women																																				A	G	0.0333038	0.00545403	1e-09	0.000146226	32.1555
rs322699	women																																				T	C	0.0169278	0.00309145	4.4e-08	0.00012008	26.4051
rs174831	women																																				A	G	-0.0175782	0.0028258	5e-10	0.000154354	33.943
rs9826470	women																																				T	C	0.0181226	0.00326384	2.8e-08	0.000122954	27.0372
rs4683301	women																																				A	T	0.0185428	0.00287458	1.1e-10	0.000165017	36.2882
rs2581828	women																																				C	G	0.0223544	0.00285192	4.6e-15	0.000241723	53.1604
rs9809116	women																																				G	A	-0.0189813	0.00287728	4.2e-11	0.000173982	38.2601
rs9811920	women																																				A	G	0.0169976	0.00286329	2.9e-09	0.000139712	30.7228
rs10516446	women																																				A	T	0.0238793	0.00369217	1e-10	0.000166256	36.5608
rs7695544	women																																				A	G	-0.0176653	0.00301453	4.6e-09	0.000136575	30.033
rs6821305	women																																				C	A	0.0200235	0.00287615	3.4e-12	0.000191884	42.1976
rs2035901	women																																				G	A	0.0256152	0.00282635	1.3e-19	0.000326479	71.8063
rs1812175	women																																				A	G	-0.0601813	0.00374958	5.7e-58	0.00101982	224.457
rs34049648	women															A	G	0.0181318	0.00309208	4.5e-09	0.000146857	32.2942															A	G	0.0267854	0.00297327	2.1e-19	0.000320486	70.4878
rs71603401	women																																				G	A	-0.0461518	0.00414952	9.8e-29	0.000499578	109.897
rs2798287	women																																				A	C	-0.0170701	0.00282646	1.5e-09	0.000145688	32.0371
rs73234986	women																																				T	G	0.0221891	0.00390842	1.4e-08	0.000127893	28.1233
rs2048564	women																																				A	G	0.0244932	0.003058	1.2e-15	0.000254546	55.9812
rs7697556	women																																				T	C	0.0253898	0.00281545	1.9e-19	0.000321503	70.7116
rs994014	women																																				C	T	0.0336636	0.00305894	3.6e-28	0.000480874	105.781
rs11727162	women																																				C	T	0.01817	0.00281507	1.1e-10	0.000165071	36.3003
rs1870339	women																																				C	G	-0.0273148	0.00281985	3.4e-22	0.000371454	81.7019
rs57561676	women																													A	G	0.0190612	0.00336268	1.4e-08	0.000129546	28.4869	A	G	0.0185902	0.00333359	2.5e-08	0.000123223	27.0963
rs9764678	women																																				C	T	0.0257099	0.00317427	5.5e-16	0.000262712	57.7777
rs62399010	women																																				A	T	0.0304586	0.0049588	8.1e-10	0.000149408	32.8552
rs6877546	women																																				C	T	0.0304879	0.00382723	1.6e-15	0.000252251	55.4763
rs39881	women																																				C	A	0.0190792	0.00338744	1.8e-08	0.000126166	27.7437
rs35569540	women																																				A	G	0.0226206	0.00398123	1.3e-08	0.000129443	28.4644
rs254426	women																																				C	A	-0.0263191	0.00413313	1.9e-10	0.000163867	36.0354
rs34646762	women																																				C	T	-0.022618	0.00375516	1.7e-09	0.000144199	31.7097
rs74951660	women																																				A	G	-0.0197819	0.00355349	2.6e-08	0.000124539	27.3857
rs3756531	women																																				C	G	-0.0476921	0.00780918	1e-09	0.000148587	32.6747
rs12152984	women																																				C	T	-0.0227743	0.00297345	1.9e-14	0.000231871	50.9934
rs2011077	women																																				T	C	0.0245634	0.00324703	3.9e-14	0.000226106	49.7252
rs34629844	women																																				G	A	0.0236448	0.00418902	1.7e-08	0.000125738	27.6495
rs1173727	women																																				T	C	0.0270766	0.00286694	3.6e-21	0.000352807	77.599
rs2004782	women																																				T	C	0.0182454	0.00334191	4.8e-08	0.000119548	26.2882
rs10512709	women																																				G	A	-0.0174797	0.00282745	6.3e-10	0.000152734	33.5866
rs10061757	women																																				G	C	-0.0174299	0.00296407	4.1e-09	0.000137349	30.2031
rs12186968	women																																				T	C	-0.0187675	0.00306689	9.4e-10	0.000151173	33.2434
rs761711	women															G	A	-0.0293179	0.00293277	1.6e-23	0.000428897	94.342															G	A	-0.0320251	0.00281532	5.6e-30	0.000511762	112.579
rs314288	women																																				T	C	0.0313835	0.00441406	1.2e-12	0.000199859	43.9518
rs35721210	women																																				T	C	-0.0248803	0.00440207	1.6e-08	0.000131496	28.9157
rs10457478	women																																				G	C	-0.022468	0.00302541	1.1e-13	0.000217471	47.8258
rs577721086	women																																				C	T	-0.112091	0.0064822	5.4e-67	0.00121097	266.579
rs7740107	women																																				T	A	0.0238191	0.00318175	7.1e-14	0.000220599	48.5137
rs55898152	women																																				G	A	-0.0169878	0.00300099	1.5e-08	0.000126713	27.8639
rs505227	women																																				T	C	-0.0192147	0.00309615	5.4e-10	0.000152809	33.6033
rs4637667	women																																				A	C	-0.0456226	0.00310097	5.4e-49	0.000853642	187.851
rs536203	women																																				A	G	0.0164263	0.00294088	2.3e-08	0.000123392	27.1334
rs2860321	women																																				T	C	0.0190873	0.00315039	1.4e-09	0.000144619	31.802
rs675162	women																																				G	A	0.0239503	0.00281328	1.7e-17	0.000286379	62.9841
rs4709746	women																						T	C	-0.0227376	0.0041499	4.3e-08	0.000119767	26.3364								T	C	0.0242373	0.00414784	5.1e-09	0.000136087	29.9256
rs73040340	women																																				T	C	-0.0221744	0.00384269	7.9e-09	0.000132268	29.0855
rs41271299	women																													T	C	0.0663592	0.00642962	5.7e-25	0.000428681	94.2946	T	C	0.0837249	0.00636367	1.6e-39	0.000682404	150.143
rs9379832	women																																				G	A	-0.0464833	0.0032651	5.4e-46	0.000814913	179.321
rs29253	women																																				G	A	-0.0329464	0.00473464	3.4e-12	0.000192552	42.3446
rs2523579	women																																				T	C	0.0268404	0.00292582	4.6e-20	0.000332398	73.1087
rs112540634	women																																				T	C	0.0474047	0.00409555	5.5e-31	0.000526687	115.864
rs2479726	women																																				A	G	0.0182417	0.00316682	8.4e-09	0.000130818	28.7667
rs524492	women																																				T	C	-0.0238512	0.003165	4.8e-14	0.000224058	49.2747
rs7748828	women																																				C	A	0.0410696	0.00501888	2.8e-16	0.000263446	57.939
rs912056	women																																				A	T	0.0345745	0.00290741	1.3e-32	0.000565457	124.397
rs9379082	women																																				C	T	-0.057924	0.00873661	3.4e-11	0.000175285	38.5467
rs12209223	women																																				A	C	0.0405421	0.00464459	2.6e-18	0.000302991	66.6387
rs11964049	women																																				T	G	0.0189605	0.00281937	1.8e-11	0.000179596	39.4948
rs74659633	women																																				C	T	0.0378074	0.00526022	6.6e-13	0.000208667	45.8893
rs10239342	women																																				G	T	-0.0233288	0.00306732	2.8e-14	0.000231378	50.8848
rs4731702	women															T	C	0.0550063	0.00291934	3.4e-79	0.00151263	333.086	T	C	-0.0369331	0.00281238	2.1e-39	0.00068193	150.038								T	C	0.0444956	0.00280792	1.5e-56	0.000989789	217.84
rs80085026	women																																				G	C	0.0308105	0.00361019	1.4e-17	0.000291876	64.1935
rs6952865	women																																				A	G	0.0178352	0.00297984	2.2e-09	0.000143536	31.5638
rs6944180	women																																				G	A	-0.0187208	0.0028518	5.2e-11	0.000171517	37.718
rs4722491	women																																				G	A	-0.0287446	0.00356505	7.5e-16	0.000259558	57.0838
rs2699805	women																																				A	G	0.017665	0.00288415	9.1e-10	0.000149982	32.9815
rs798491	women																																				G	A	-0.0398078	0.0030685	1.7e-38	0.000665221	146.36
rs62442203	women																																				C	G	-0.0191748	0.00287323	2.5e-11	0.000176929	38.9082
rs2529414	women																																				G	A	0.0194018	0.00337448	8.9e-09	0.000131103	28.8295
rs184444402	women																																				C	A	-0.0601146	0.00962911	4.3e-10	0.000158843	34.9304
rs113946216	women																																				C	G	-0.0233442	0.00421638	3.1e-08	0.000124082	27.2854
rs38015	women																																				C	T	-0.0161635	0.00283239	1.2e-08	0.000128897	28.3442
rs12531820	women																																				G	A	0.036377	0.00317372	2e-30	0.00052255	114.953
rs4876361	women																																				G	A	0.0186899	0.00316176	3.4e-09	0.00013942	30.6586
rs4733732	women																																				T	C	-0.0347536	0.00350188	3.3e-23	0.000390605	85.916
rs1036821	women																																				A	G	-0.0218479	0.00306625	1e-12	0.00020266	44.5679
rs17089329	women																																				G	C	0.0231685	0.00352816	5.1e-11	0.000174552	38.3854
rs62515433	women																																				T	A	0.0330837	0.00340539	2.6e-22	0.00037759	83.0522
rs2956605	women																																				A	C	0.0164947	0.0029056	1.4e-08	0.000129591	28.4968
rs13251900	women																																				G	A	-0.0175885	0.00281812	4.3e-10	0.000154356	33.9436
rs3789849	women																																				C	G	-0.0174267	0.00286343	1.2e-09	0.000148964	32.7576
rs7023634	women																																				G	A	0.0193137	0.0030806	3.6e-10	0.000157913	34.7258
rs12346890	women																																				T	A	-0.0189488	0.0030132	3.2e-10	0.000157578	34.6521
rs4837613	women																																				C	G	-0.0195375	0.00283088	5.1e-12	0.000190781	41.9551
rs7861679	women																																				C	T	0.019231	0.00306822	3.7e-10	0.000156174	34.3433
rs62578989	women																																				T	G	0.0207833	0.00297025	2.6e-12	0.000193887	42.6381
rs12552167	women																																				T	C	0.0234561	0.00310795	4.4e-14	0.000224811	49.4402
rs7038494	women																																				C	T	0.038077	0.00564908	1.6e-11	0.000180965	39.796
rs7847059	women																																				A	T	-0.0160044	0.00284301	1.8e-08	0.000127098	27.9485
rs35650604	women																																				G	A	-0.0290265	0.00414565	2.5e-12	0.000194937	42.8691
rs1020048	women																																				A	C	0.0225563	0.00362533	4.9e-10	0.000157059	34.538
rs10746837	women																																				G	A	0.0247884	0.00286682	5.3e-18	0.000299297	65.8261
rs72756476	women																																				C	T	-0.0262688	0.00406381	1e-10	0.000167114	36.7494
rs28620532	women																																				G	A	0.0266621	0.00296599	2.5e-19	0.00032272	70.9794
rs62559007	women																																				T	C	-0.021632	0.00284693	3e-14	0.000233971	51.4553
rs4265502	women															T	G	0.0165731	0.00302796	4.4e-08	0.000130126	28.6146
rs10763957	women	T	C	0.0227606	0.00311228	2.6e-13	0.000217721	47.8807								T	C	-0.0202576	0.00322698	3.4e-10	0.000172468	37.9271	T	C	0.0221743	0.00311073	1e-12	0.000206649	45.4452
rs77044968	women															C	T	0.0376717	0.00610476	6.8e-10	0.000163067	35.8593
rs4948502	women															C	T	0.0193196	0.0029673	7.5e-11	0.000182692	40.1759
rs112013938	women	T	C	-0.0244536	0.00302963	6.9e-16	0.00026066	57.3263								T	C	0.0184824	0.00314386	4.1e-09	0.000148904	32.7444	T	C	-0.0241994	0.00302817	1.3e-15	0.000255269	56.1404	T	C	-0.0180688	0.00305473	3.3e-09	0.000142314	31.295
rs10742746	women															T	C	-0.0291118	0.00419563	4e-12	0.000207548	45.643
rs17787966	women															C	G	0.0180557	0.00294646	8.9e-10	0.000160635	35.3245
rs2509963	women															T	C	0.0202636	0.00335373	1.5e-09	0.000156283	34.3673
rs78278641	women															T	C	0.0232284	0.00424639	4.5e-08	0.000128056	28.1592
rs1248032	women															T	C	-0.0212872	0.00332153	1.5e-10	0.000176901	38.9022
rs12820906	women															G	A	0.0191893	0.00339536	1.6e-08	0.000137051	30.1375
rs7133378	women															A	G	0.0319732	0.0031478	3.1e-24	0.000442426	97.3192																						A	G	0.0158	0.0024	1.85e-11	0.000111062
rs10773112	women															C	T	-0.0209831	0.00325649	1.2e-10	0.000177393	39.0102
rs7134375	women															A	C	0.0179333	0.00295286	1.3e-09	0.000157647	34.6674
rs10747688	women															C	G	-0.0314036	0.00427135	2e-13	0.000232221	51.0703
rs1351394	women															T	C	-0.0231125	0.00292622	2.8e-15	0.000267003	58.7217
rs7298561	women															G	A	0.0195789	0.00338879	7.6e-09	0.000143051	31.4571
rs664532	women															T	C	-0.0194572	0.00297739	6.4e-11	0.000185286	40.7463
rs7325508	women															T	C	-0.0325644	0.00292995	1.1e-28	0.000529732	116.534
rs8009854	women															G	A	-0.0222819	0.00294475	3.8e-14	0.000244796	53.8366
rs12881869	women															T	C	0.0348689	0.00568537	8.6e-10	0.000161971	35.6184
rs1497083	women															A	C	-0.0184126	0.00329521	2.3e-08	0.000134775	29.6369
rs13379045	women															C	A	-0.0197021	0.00315316	4.1e-10	0.000168488	37.0518
rs78242330	women															C	T	-0.0279134	0.00492047	1.4e-08	0.00013915	30.5992
rs2604988	women	A	C	-0.0202006	0.00292174	4.7e-12	0.000191533	42.1204								A	C	0.0223806	0.00302625	1.4e-13	0.000235103	51.7043	A	C	-0.0196602	0.00292019	1.7e-11	0.000181422	39.8966
rs11636280	women															G	A	0.0165858	0.00294857	1.9e-08	0.000135735	29.8481
rs28451607	women															G	C	-0.0222412	0.00385867	8.2e-09	0.000142597	31.3572
rs11259919	women															A	G	-0.0279862	0.00328876	1.7e-17	0.000312407	68.7104
rs7205474	women															T	C	0.0262969	0.00406597	1e-10	0.000180039	39.5922
rs35782593	women															G	C	-0.017486	0.00295385	3.2e-09	0.000150308	33.0532
rs11869142	women															T	C	0.0203999	0.0029381	3.8e-12	0.000207589	45.6521
rs216205	women															C	T	-0.0247647	0.00336492	1.8e-13	0.000233129	51.27
rs62070804	women	T	C	0.0822184	0.0106967	1.5e-14	0.000235885	51.8763								T	C	-0.0632953	0.0110932	1.2e-08	0.000139799	30.742	T	C	0.0828112	0.0106914	9.5e-15	0.000239299	52.6272
rs4968166	women															T	C	-0.0360365	0.00310403	3.7e-31	0.000580687	127.75
rs2239918	women															A	T	-0.025618	0.00293907	2.9e-18	0.000325404	71.5698
rs9890200	women															C	A	-0.0182227	0.00302924	1.8e-09	0.000154861	34.0545
rs7223150	women															A	G	-0.0198032	0.00345647	1e-08	0.000140519	30.9004
rs1396515	women															G	C	-0.0391539	0.00292752	8.5e-41	0.000765939	168.536
rs9674642	women															G	A	-0.0306158	0.00495983	6.7e-10	0.000164842	36.2497
rs11082430	women															G	C	0.0233636	0.0033914	5.6e-12	0.000202726	44.5825
rs17639568	women															A	G	-0.0185393	0.00323952	1e-08	0.000141312	31.0746
rs5117	women	C	T	-0.0251974	0.00333577	4.2e-14	0.000229518	50.4758								C	T	0.0192952	0.00345885	2.4e-08	0.000134587	29.5957	C	T	-0.0257134	0.00333397	1.2e-14	0.000239015	52.5647
rs4325676	women															C	G	0.0214698	0.00301548	1.1e-12	0.000218509	48.054	C	G	-0.0234217	0.00290661	7.7e-16	0.000260046	57.1911
rs6687705	women															G	T	0.0167413	0.00294749	1.3e-08	0.000139638	30.7066
rs2224404	women															G	T	0.0228765	0.00355824	1.3e-10	0.000176015	38.7072
rs17037452	women															G	A	0.029296	0.00393271	9.4e-14	0.00023603	51.9081
rs11264447	women															G	T	-0.0170528	0.00309522	3.6e-08	0.000130909	28.7868
rs3119904	women															G	T	0.0389712	0.00329516	2.8e-32	0.00059575	131.066
rs12022896	women															A	G	0.0289726	0.00413512	2.4e-12	0.000209564	46.0864
rs6675766	women															T	C	0.0167426	0.00292955	1.1e-08	0.000140148	30.8187
rs9425299	women	C	T	0.0363289	0.00283209	1.1e-37	0.000647638	142.488								C	T	-0.0337856	0.00294192	1.6e-30	0.000560133	123.225	C	T	0.0362878	0.00283119	1.3e-37	0.000646173	142.166
rs6691427	women															C	G	0.0337781	0.00292066	6.2e-31	0.000570194	125.44	C	G	-0.018823	0.00281073	2.1e-11	0.000177064	38.9379
rs1244982	women															G	A	0.0163663	0.00297779	3.9e-08	0.00012927	28.4262
rs2605098	women	A	G	-0.0575554	0.00296326	4.9e-84	0.00148592	327.195								A	G	0.0601883	0.00307818	3.9e-85	0.00162498	357.865	A	G	-0.0580463	0.00296232	1.7e-85	0.00151137	332.809
rs12143315	women															T	A	0.018133	0.00296217	9.3e-10	0.000159603	35.0975
rs72657297	women															T	C	0.0333188	0.00352861	3.6e-21	0.000377263	82.9802
rs4465231	women															A	G	0.0191515	0.0033049	6.8e-09	0.000143978	31.6609
rs11579685	women															C	A	0.0314021	0.00362599	4.7e-18	0.000321562	70.7246
rs1883941	women															G	A	-0.0475342	0.0048586	1.3e-22	0.000412112	90.6484
rs11697768	women															G	A	0.0227286	0.0030384	7.4e-14	0.000240331	52.8543
rs1008029	women															A	G	0.0186588	0.0029462	2.4e-10	0.000172455	37.9243
rs4811338	women															G	T	0.0202783	0.00303858	2.5e-11	0.000191239	42.0557
rs805770	women	T	C	0.0266429	0.00289849	3.9e-20	0.00033879	74.515								T	C	-0.0206946	0.00300443	5.7e-12	0.0002044	44.9507	T	C	0.0265258	0.00289702	5.4e-20	0.000335818	73.8612	T	C	0.0182122	0.00292116	4.5e-10	0.000158304	34.8118
rs151235402	women	T	C	0.0902123	0.0114207	2.8e-15	0.000260888	57.3765								T	C	-0.0738665	0.0118381	4.4e-10	0.000174911	38.4645	T	C	0.0905763	0.0114149	2.1e-15	0.000262998	57.8405
rs6090040	women															A	C	-0.016439	0.00294909	2.5e-08	0.000134893	29.663
rs6517225	women															A	C	0.0189523	0.0029827	2.1e-10	0.000174278	38.3252
rs73197345	women															A	T	-0.0245234	0.00427782	9.9e-09	0.0001422	31.2699
rs2835424	women															A	G	-0.0183441	0.00295785	5.6e-10	0.000167526	36.8401
rs5762930	women															A	C	0.0924034	0.0128269	5.9e-13	0.000223435	49.1377
rs138781	women															C	T	-0.0172978	0.00308032	2e-08	0.000135519	29.8005
rs17484848	women															C	T	0.0286618	0.00487573	4.1e-09	0.000149235	32.8172
rs1448208	women															T	C	0.0195884	0.0031344	4.1e-10	0.000170749	37.549
rs35641859	women															G	C	-0.0188261	0.00330567	1.2e-08	0.000140364	30.8662
rs12988463	women															A	G	0.0230018	0.00405577	1.4e-08	0.000137686	30.2772
rs1000624	women															G	T	0.0202208	0.00336401	1.8e-09	0.000154617	34.0008
rs10931978	women															C	T	-0.0177518	0.00296065	2e-09	0.000154142	33.8963
rs2310876	women															G	A	0.0177184	0.00311376	1.3e-08	0.000138769	30.5153
rs12622788	women															A	C	-0.019946	0.00326386	9.9e-10	0.000161164	35.4409
rs78786105	women															C	T	0.0815688	0.0118813	6.6e-12	0.000201126	44.2305
rs267559	women															C	T	0.01656	0.00297647	2.6e-08	0.000132623	29.1636
rs13092573	women															T	C	-0.0205523	0.00306659	2.1e-11	0.0001922	42.267
rs13092422	women															C	G	0.0212513	0.00304275	2.9e-12	0.000209491	46.0704
rs1287283	women															A	G	0.0201812	0.00310334	7.9e-11	0.000181524	39.9189
rs988799	women															G	C	-0.0231889	0.00361267	1.4e-10	0.000176518	38.8179
rs1863307	women															G	A	0.017872	0.00296688	1.7e-09	0.00015503	34.0916
rs10019888	women															G	A	-0.022809	0.00396549	8.8e-09	0.000142941	31.433
rs57826934	women															T	C	-0.0255994	0.00311866	2.2e-16	0.000288731	63.5016
rs2412772	women															C	T	0.0175393	0.00301587	6e-09	0.000145421	31.9783
rs3822076	women															A	T	-0.0320768	0.00293947	1e-27	0.000511185	112.452
rs6897359	women															T	C	0.0317423	0.00334456	2.3e-21	0.000385347	84.7589
rs9790905	women															G	A	0.02332	0.00397644	4.5e-09	0.00014819	32.5875
rs6580256	women															T	C	-0.0317754	0.00496852	1.6e-10	0.000183194	40.2862
rs2166365	women	G	A	-0.0237141	0.00341127	3.6e-12	0.000194967	42.8759								G	A	0.0220147	0.00354308	5.2e-10	0.000168025	36.9499	G	A	-0.023692	0.00341021	3.7e-12	0.000194604	42.796
rs2459732	women	T	C	-0.023654	0.00283813	7.8e-17	0.00027627	60.7603								T	C	0.0205497	0.00294779	3.1e-12	0.000208514	45.8556	T	C	-0.0236425	0.00283724	7.9e-17	0.000276002	60.7012
rs4326104	women															G	C	-0.0223837	0.0031269	8.2e-13	0.000219184	48.2025
rs7735310	women															G	T	0.0222491	0.00323402	6e-12	0.000202967	44.6354
rs6920788	women															C	T	0.0290102	0.00323311	2.9e-19	0.000344913	75.8621
rs34304122	women															T	C	0.0345915	0.00499552	4.4e-12	0.000205892	45.2788
rs632057	women	T	G	0.0408147	0.00290942	1e-44	0.000777947	171.18								T	G	-0.0197672	0.00302817	6.7e-11	0.000182477	40.1285	T	G	0.0405622	0.00290835	3.3e-44	0.000768352	169.067
rs585022	women															T	C	0.0166509	0.00304523	4.6e-08	0.00012803	28.1535
rs73382439	women	T	C	0.0205756	0.003741	3.8e-08	0.000119912	26.3683								T	C	-0.0279412	0.00389369	7.2e-13	0.000221131	48.6308	T	C	0.0210407	0.00373962	1.8e-08	0.000125395	27.574
rs114760566	women															A	C	-0.0435266	0.00704212	6.4e-10	0.000163927	36.0486
rs79905210	women															C	T	0.0497552	0.0052291	1.8e-21	0.000386748	85.0672
rs1294407	women															C	G	0.0386853	0.0030255	2e-37	0.000707979	155.774
rs10253113	women															G	A	-0.0279216	0.00318901	2e-18	0.000331453	72.9008
rs11766565	women															C	T	-0.0187257	0.00294846	2.1e-10	0.00017425	38.3189
rs57246313	women	A	G	0.0435203	0.0035461	1.3e-34	0.000598008	131.563								A	G	-0.0316246	0.00367952	8.3e-18	0.000315772	69.4507	A	G	0.0422911	0.0035447	8.2e-33	0.000564705	124.232
rs1019042	women															A	G	0.0206484	0.00303397	1e-11	0.000199725	43.9223
rs73134914	women															C	A	-0.0567038	0.00904091	3.6e-10	0.000170131	37.4132
rs1019016	women															G	T	0.0231722	0.00298651	8.6e-15	0.00025956	57.0842
rs16893025	women															A	T	0.0174814	0.00313594	2.5e-08	0.000133376	29.3293
rs1073997	women															C	A	-0.0670296	0.00814782	1.9e-16	0.000289754	63.7266
rs4073900	women															C	T	0.0182804	0.0029419	5.2e-10	0.000166525	36.6199
rs6983481	women															T	G	0.0215397	0.00342756	3.3e-10	0.000168924	37.1476
rs11783424	women															T	G	0.0163196	0.0029422	2.9e-08	0.000133161	29.282
rs1473441	women															A	G	-0.0183778	0.00329214	2.4e-08	0.000134908	29.6662
rs12544468	women															C	T	-0.0243655	0.00416008	4.7e-09	0.000148183	32.5858
rs3920192	women															C	T	-0.0194548	0.00292896	3.1e-11	0.000188869	41.5345
rs7045067	women															A	G	0.0201916	0.0032177	3.5e-10	0.00017121	37.6505
rs913359	women															G	A	-0.0245786	0.00351616	2.7e-12	0.000213824	47.0236
rs10980797	women															G	A	-0.0195532	0.00293717	2.8e-11	0.000191086	42.0221
rs10818577	women	C	G	0.021056	0.00332538	2.4e-10	0.00016161	35.5388								C	G	-0.0194027	0.00344731	1.8e-08	0.000137227	30.1762	C	G	0.0206122	0.00332379	5.6e-10	0.000154869	34.0563
rs28647893	women															T	C	0.0173641	0.00292552	2.9e-09	0.000150741	33.1484
rs72619340	women															A	C	0.0252295	0.00420212	1.9e-09	0.000154389	33.9507
rs1369156	women															G	A	-0.0165085	0.002952	2.2e-08	0.000136265	29.9647
rs7088103	women																													G	C	-0.016436	0.00292871	2e-08	0.000128854	28.3347
rs7072380	women																													G	A	-0.0164411	0.002844	7.4e-09	0.000135137	29.7166
rs7916441	women																													C	G	-0.0235368	0.00286965	2.4e-16	0.000272186	59.8619
rs584961	women																													A	G	0.0246074	0.00448155	4e-08	0.000122676	26.976
rs77166802	women																													A	G	-0.0336565	0.00610801	3.6e-08	0.000122434	26.9229
rs4140962	women																													A	T	0.0167493	0.00288213	6.2e-09	0.000136902	30.1047
rs1330062	women																													C	G	0.0163292	0.0029559	3.3e-08	0.000124052	27.2788
rs36226649	women																													C	T	0.0325211	0.00569818	1.1e-08	0.000132431	29.1215
rs862048	women																													A	G	-0.0217282	0.00300273	4.6e-13	0.000212559	46.7453
rs56703773	women																													C	T	0.0224268	0.00308518	3.6e-13	0.000217725	47.8816
rs11632640	women																													T	C	0.0164144	0.00286459	1e-08	0.000133596	29.3777
rs62003873	women																													A	G	-0.0202819	0.00297153	8.8e-12	0.000189879	41.7567
rs12908766	women	G	A	0.0305731	0.00369108	1.2e-16	0.000274601	60.3931															G	A	0.0299585	0.00368942	4.7e-16	0.000263672	57.9887	G	A	0.0300003	0.0037166	6.9e-16	0.000264408	58.1507
rs17270752	women																													A	C	-0.0322643	0.00481959	2.2e-11	0.000182322	40.0944
rs56333803	women																													G	C	-0.0212681	0.00335345	2.3e-10	0.000163609	35.9786
rs16942324	women																													A	C	-0.0576682	0.00885251	7.3e-11	0.000171467	37.707
rs71385734	women																													G	T	-0.026725	0.00382499	2.8e-12	0.000200684	44.1333
rs2904880	women																													C	G	0.0170948	0.00303623	1.8e-08	0.000128554	28.2687
rs4788203	women																													A	G	0.0180363	0.00288241	3.9e-10	0.000159775	35.1354
rs34115721	women																													G	C	0.0220104	0.00381628	8e-09	0.00013605	29.9173
rs59574756	women																													G	A	-0.0294353	0.00478726	7.8e-10	0.000152426	33.5191
rs58360980	women																													A	G	-0.0197405	0.0030996	1.9e-10	0.000164294	36.1293
rs12941356	women																													A	G	0.0215238	0.00290929	1.4e-13	0.000223967	49.2546
rs3764419	women																													A	C	-0.0230047	0.00293094	4.2e-15	0.000249919	54.9635
rs11656151	women																													G	A	-0.0226537	0.00336818	1.7e-11	0.000186063	40.9172
rs757608	women																													A	G	0.0289106	0.00302338	1.2e-21	0.000369825	81.3435
rs8076642	women																													A	G	0.0214519	0.00290468	1.5e-13	0.000220952	48.5914
rs7256111	women																													A	G	0.0289661	0.00295956	1.3e-22	0.000390139	85.8134
rs11881766	women																													G	A	0.01821	0.00329787	3.4e-08	0.000123588	27.1766
rs2273368	women																													T	C	-0.0222757	0.00356235	4e-10	0.000157418	34.6169
rs10802069	women																													T	C	-0.04044	0.00290962	6.4e-44	0.000774767	170.48
rs583006	women																													G	A	0.018655	0.00319915	5.5e-09	0.000138015	30.3496
rs9425573	women																													T	G	0.0264117	0.00301527	2e-18	0.000308631	67.8797
rs1046934	women																													C	A	0.0253351	0.00296851	1.4e-17	0.000291555	64.1229
rs351374	women																													T	C	0.0178013	0.0028861	6.9e-10	0.000152921	33.628
rs79112217	women																													C	T	0.0272916	0.00460728	3.2e-09	0.000142559	31.3489
rs4626892	women																													T	C	0.0160887	0.00285995	1.8e-08	0.000127602	28.0594
rs59885016	women																													A	T	-0.0327119	0.00390112	5.1e-17	0.000284408	62.5505
rs9887921	women	T	C	0.0338156	0.00558695	1.4e-09	0.000144646	31.8079																						T	C	0.0329341	0.00563953	5.2e-09	0.000137203	30.1709
rs1567954	women																													A	G	0.0270697	0.00491859	3.7e-08	0.000121444	26.7051
rs7512957	women																													C	T	0.0282577	0.00481993	4.6e-09	0.000138187	30.3874
rs10922478	women																													A	G	-0.0219498	0.00285429	1.5e-14	0.00023695	52.1105
rs61783470	women																													A	G	-0.028086	0.00428479	5.6e-11	0.000174036	38.272
rs3787168	women																													C	T	0.0251887	0.00377631	2.6e-11	0.000180885	39.7783
rs2236519	women																													A	G	0.0210822	0.00294737	8.5e-13	0.000208817	45.9223
rs6054427	women	G	A	0.0197269	0.00291925	1.4e-11	0.000183217	40.2912															G	A	0.0174703	0.00291776	2.1e-09	0.000143697	31.5992	G	A	0.0282625	0.00294207	7.5e-22	0.000376069	82.7175
rs439517	women																													G	A	-0.0224004	0.00407727	3.9e-08	0.000124472	27.3711
rs28451064	women																													A	G	0.0272916	0.00432291	2.7e-10	0.000169317	37.234
rs4819084	women																													A	G	0.0193661	0.00290556	2.6e-11	0.000183724	40.4028
rs9980626	women																													C	T	-0.0250944	0.00411429	1.1e-09	0.000151881	33.3991
rs13050201	women																													T	G	-0.0161267	0.00286155	1.7e-08	0.000130011	28.5891
rs73954926	women																													G	T	0.0330528	0.00578022	1.1e-08	0.000131447	28.905
rs11685654	women																													T	C	-0.0200866	0.00293309	7.5e-12	0.000188279	41.4048
rs12614487	women																													T	C	0.0402829	0.00536269	5.8e-14	0.000226207	49.7475
rs1220128	women																													G	C	-0.0242344	0.00397811	1.1e-09	0.00014855	32.6666
rs13013355	women																													T	A	-0.0237101	0.00303372	5.5e-15	0.000247428	54.4153
rs52826764	women	T	C	-0.0454502	0.0082865	4.1e-08	0.000118737	26.1098																						T	C	-0.0543266	0.008356	8e-11	0.000169644	37.306
rs2373078	women																													T	C	0.0287965	0.00463194	5.1e-10	0.000156946	34.513
rs670695	women																													G	C	-0.0206869	0.00286004	4.7e-13	0.000210015	46.1857
rs978888	women																													T	C	0.0161235	0.00288581	2.3e-08	0.000125963	27.6991
rs57482375	women																													C	T	-0.0194456	0.00342121	1.3e-08	0.000130842	28.772
rs7567564	women																													T	A	0.0178369	0.00326648	4.7e-08	0.000119803	26.3441
rs11695471	women																													A	T	-0.0340539	0.00300953	1.1e-29	0.000514355	113.149
rs4670893	women																													G	C	-0.0198946	0.0031258	2e-10	0.000163947	36.0529
rs7566658	women																													G	T	0.0293305	0.00448253	6e-11	0.000175185	38.5247
rs2163228	women																													T	C	0.0186978	0.00338838	3.4e-08	0.000122316	26.8968
rs1367225	women																													C	T	-0.0258436	0.00323917	1.5e-15	0.000255573	56.2073
rs62265765	women																													G	A	0.0208219	0.00344769	1.5e-09	0.000147059	32.3387
rs144397126	women																													C	A	0.0661709	0.0113344	5.3e-09	0.000141635	31.1457
rs13077048	women																													T	A	0.0277166	0.00289385	9.9e-22	0.000376635	82.8419
rs7652177	women																													C	G	-0.0160304	0.00284034	1.7e-08	0.000128478	28.252
rs11705701	women																													A	G	0.0200505	0.00287676	3.2e-12	0.000197641	43.4638
rs150059308	women																													A	G	0.0731835	0.0129212	1.5e-08	0.000129903	28.5655
rs3774349	women																													C	A	-0.0271129	0.00284005	1.3e-21	0.000367537	80.84
rs73111557	women																													T	C	-0.0314105	0.00470811	2.5e-11	0.000180427	39.6776
rs6782866	women																													G	A	0.0185054	0.00318159	6e-09	0.000136653	30.05
rs6792408	women																													A	G	-0.0178261	0.00325136	4.2e-08	0.000120965	26.5997
rs2700588	women																													G	A	0.0233597	0.00311865	6.9e-14	0.000226551	49.8231
rs12643257	women																													G	A	0.0255161	0.00295122	5.3e-18	0.000301567	66.3254
rs62321172	women																													A	G	0.0297637	0.00389251	2.1e-14	0.0002392	52.6054
rs12500946	women																													A	G	-0.0181514	0.00304381	2.5e-09	0.000144692	31.8181
rs11722554	women																													A	G	-0.0584234	0.00753989	9.3e-15	0.000242985	53.4382
rs28627296	women																													G	A	0.0213758	0.00284741	6e-14	0.000227885	50.1166
rs1568201	women																													T	C	0.0233413	0.00327615	1e-12	0.000206231	45.3534
rs348940	women																													C	A	-0.0166444	0.00292984	1.3e-08	0.000130122	28.6137
rs62381946	women																													T	A	-0.0209194	0.00325182	1.2e-10	0.000167597	36.8558
rs34005	women																													A	G	-0.015985	0.00285962	2.3e-08	0.000125597	27.6185
rs2161356	women																													G	A	-0.0182	0.00329447	3.3e-08	0.000123471	27.151
rs55946741	women																													G	A	0.0341563	0.00308672	1.8e-28	0.000492672	108.377
rs62329992	women																													G	C	0.0244897	0.00422715	6.9e-09	0.000135225	29.7358
rs3792752	women																													G	A	0.024455	0.0032367	4.2e-14	0.000229412	50.4524
rs6874776	women																													A	G	0.0192654	0.00287481	2.1e-11	0.000180409	39.6737
rs1396611	women	T	C	0.0245912	0.00303446	5.3e-16	0.000261168	57.4379															T	C	0.0232418	0.00303351	1.8e-14	0.000233292	51.3058	T	C	0.0245685	0.0030578	9.4e-16	0.000260686	57.3319
rs62369573	women																													T	C	0.03678	0.00618248	2.7e-09	0.000153815	33.8246
rs10474066	women																													C	T	-0.0172752	0.00297175	6.1e-09	0.000137817	30.3061
rs4956965	women																													T	C	-0.0199899	0.00344704	6.7e-09	0.000134322	29.5374
rs4916749	women																													C	T	0.0181244	0.00316992	1.1e-08	0.000133566	29.371
rs9391254	women																													T	C	0.0274839	0.00303931	1.5e-19	0.000329129	72.3894
rs668459	women																													C	T	0.0345179	0.00287993	4.2e-33	0.00057637	126.8
rs9403381	women																													T	G	-0.0274191	0.0031922	8.7e-18	0.000297216	65.3684
rs6906830	women																													A	C	0.0171203	0.00293731	5.6e-09	0.000137908	30.326
rs2609304	women																													A	G	-0.0172386	0.00293424	4.2e-09	0.000140681	30.9359
rs6935954	women																													A	G	0.0171766	0.00286849	2.1e-09	0.000144185	31.7065
rs9378213	women																													G	T	0.0205998	0.0028377	3.9e-13	0.00021181	46.5805
rs2797964	women																													C	T	0.0899946	0.004997	1.6e-72	0.00130966	288.332
rs2396083	women																													G	C	-0.0274722	0.00307805	4.4e-19	0.000324266	71.3195
rs1294414	women																													A	G	-0.0215934	0.00292498	1.6e-13	0.000221213	48.6489
rs1339382	women																													G	A	-0.0325062	0.00289674	3.2e-29	0.000507842	111.716
rs9341992	women																													C	T	0.0183808	0.00284298	1e-10	0.000167913	36.9253
rs141813333	women																													C	G	-0.0427734	0.00741089	7.8e-09	0.000134138	29.4969
rs76335902	women	G	A	-0.0330848	0.00485974	9.9e-12	0.000184911	40.664															G	A	-0.0322766	0.00485784	3e-11	0.000175988	38.7012	G	A	-0.0307402	0.00489795	3.5e-10	0.000159632	35.1039
rs1524502	women																													C	T	-0.0157781	0.002885	4.5e-08	0.000120581	26.5153
rs273952	women																													A	G	-0.0197053	0.00292981	1.7e-11	0.000182404	40.1125
rs9886260	women																													G	A	0.0176286	0.00318857	3.2e-08	0.000123649	27.1901
rs822531	women																													C	T	-0.0229175	0.00354428	1e-10	0.000170966	37.5967
rs849133	women																													C	T	0.0268644	0.002839	3e-21	0.000360844	79.3674
rs1636264	women																													T	G	-0.0206428	0.00308225	2.1e-11	0.000181044	39.8134
rs11977526	women																													A	G	-0.0176577	0.0028972	1.1e-09	0.000149756	32.9319
rs35340690	women																													C	G	-0.0200165	0.00314046	1.8e-10	0.000164499	36.1743
rs7801305	women																													C	A	-0.0162723	0.002886	1.7e-08	0.000128421	28.2395
rs115949029	women																													G	A	-0.0292446	0.00517564	1.6e-08	0.000130172	28.6246
rs80149968	women																													T	G	-0.0290341	0.00415439	2.8e-12	0.000197985	43.5396
rs13274059	women																													C	T	-0.0165701	0.00293194	1.6e-08	0.000129177	28.4058
rs2980755	women																													G	A	-0.0234852	0.00287631	3.2e-16	0.000274105	60.2839
rs7014590	women	C	T	0.0222801	0.00323738	5.9e-12	0.000190666	41.9297															C	T	0.0219012	0.00323599	1.3e-11	0.000184236	40.5155	C	T	0.0232021	0.00326335	1.2e-12	0.000206773	45.4725
rs989393	women																													C	T	-0.019576	0.0031476	5e-10	0.000157645	34.6668
rs10820747	women																													A	G	0.0322724	0.00335342	6.3e-22	0.000378319	83.2125
rs76897886	women																													C	A	-0.0356246	0.00568836	3.8e-10	0.000159662	35.1105
rs76937529	women																													T	C	-0.029332	0.00444698	4.2e-11	0.0001835	40.3536
rs28831479	women																													A	C	0.0203852	0.00325344	3.7e-10	0.000159746	35.1289
rs10988639	women																													G	C	0.0259685	0.0033321	6.5e-15	0.000247362	54.401
rs3977756	women	G	A	-0.0207661	0.00288053	5.6e-13	0.000206771	45.4721															G	A	-0.0191054	0.0028791	3.2e-11	0.000175022	38.4888
rs17101456	women	G	A	0.0397659	0.00437756	1e-19	0.000328494	72.2497															G	A	0.0401167	0.00437539	4.8e-20	0.000334315	73.5305
rs10788149	women	G	A	0.0193543	0.0030236	1.5e-10	0.000163199	35.8883															G	A	0.0192071	0.0030221	2.1e-10	0.000160726	35.3444
rs2474724	women	T	C	-0.018812	0.00335398	2e-08	0.000126419	27.7992
rs4948540	women	C	G	0.0208091	0.00356398	5.3e-09	0.000136721	30.0649															C	G	0.020317	0.00356222	1.2e-08	0.000130331	28.6596
rs9415646	women	G	T	-0.0235813	0.0030309	7.2e-15	0.000241163	53.0373															G	T	-0.0238201	0.0030294	3.8e-15	0.000246072	54.1172
rs9415106	women	G	A	-0.018455	0.00312436	3.5e-09	0.00013899	30.564															G	A	-0.0180326	0.00312281	7.7e-09	0.0001327	29.1807
rs1815314	women	A	G	-0.017415	0.00286203	1.2e-09	0.000147731	32.4865															A	G	-0.0158934	0.00286061	2.8e-08	0.000123044	27.0569
rs1234216	women	A	T	0.0176656	0.00295596	2.3e-09	0.000142334	31.2993															A	T	0.0177447	0.00295449	1.9e-09	0.000143611	31.5803
rs10882271	women	A	G	0.024671	0.00319389	1.1e-14	0.000236702	52.0561
rs747249	women	A	G	0.0171651	0.00294721	5.7e-09	0.000136329	29.9788															A	G	0.0176024	0.00294579	2.3e-09	0.000143364	31.526
rs2970332	women	G	A	-0.0238635	0.00334808	1e-12	0.000202258	44.4794															G	A	-0.0239495	0.00334647	8.3e-13	0.000203718	44.8006
rs117287238	women	A	G	-0.0477831	0.0086899	3.8e-08	0.000126301	27.7734															A	G	-0.0477134	0.00868572	3.9e-08	0.000125933	27.6924
rs11605956	women	C	T	-0.0193865	0.0030613	2.4e-10	0.000161148	35.4373															C	T	-0.0193597	0.00305982	2.5e-10	0.000160703	35.3394
rs2863166	women	G	A	0.022844	0.00403734	1.5e-08	0.000127458	28.0277															G	A	0.0222382	0.00403539	3.6e-08	0.000120787	26.5607
rs35587183	women	T	C	0.0304622	0.00307571	4e-23	0.000391268	86.0618															T	C	0.0298743	0.00307423	2.5e-22	0.000376311	82.7707
rs56271783	women	C	G	0.0947603	0.00680903	5e-44	0.000789288	173.678															C	G	0.0944197	0.00680576	9.2e-44	0.000783624	172.431
rs4980784	women	A	G	-0.0264205	0.00286389	2.8e-20	0.00033748	74.2268															A	G	-0.0259163	0.00286251	1.4e-19	0.000324722	71.4199
rs11113084	women	G	A	0.0223525	0.0029643	4.7e-14	0.00022553	49.5986
rs118162845	women	T	C	-0.0660697	0.0118295	2.3e-08	0.000133368	29.3275															T	C	-0.0692321	0.0118236	4.8e-09	0.00014644	32.2026
rs28469812	women	G	C	0.0491945	0.00788171	4.3e-10	0.000168001	36.9446															G	C	0.0492032	0.00787779	4.2e-10	0.000168061	36.9577
rs7302352	women	A	G	-0.0159506	0.00282507	1.6e-08	0.00012696	27.9181															A	G	-0.0157049	0.00282366	2.7e-08	0.000123078	27.0646
rs495316	women	G	T	0.0179699	0.0032535	3.3e-08	0.000120925	26.591															G	T	0.0184999	0.00325188	1.3e-08	0.000128163	28.1829
rs2193748	women	C	G	0.0241409	0.0033499	5.7e-13	0.000205293	45.1471															C	G	0.0239684	0.00334823	8.2e-13	0.00020237	44.5041
rs2366149	women	T	G	0.04384	0.0034154	1e-37	0.000652545	143.569															T	G	0.0439219	0.0034137	7e-38	0.000654985	144.106
rs35643724	women	A	G	-0.0354566	0.00403352	1.5e-18	0.000308015	67.7441															A	G	-0.0349609	0.00403152	4.3e-18	0.000299463	65.8625
rs11176017	women	T	C	0.029155	0.00313945	1.6e-20	0.000341613	75.1362
rs10745659	women	G	C	0.0156324	0.00283916	3.7e-08	0.0001209	26.5856															G	C	0.0171365	0.00283775	1.6e-09	0.000145285	31.9485
rs61963358	women	T	G	-0.0219146	0.00358306	9.6e-10	0.000150947	33.1936															T	G	-0.0218939	0.00358109	9.7e-10	0.000150662	33.1309
rs7993238	women	C	A	0.0166739	0.00295654	1.7e-08	0.000129732	28.5279															C	A	0.0166281	0.00295491	1.8e-08	0.00012902	28.3714
rs142859682	women	A	G	-0.0515155	0.00938361	4e-08	0.000122745	26.9913
rs74049394	women	C	T	0.0396172	0.00703152	1.8e-08	0.000127843	28.1124
rs7154076	women	C	T	0.0228087	0.00314181	3.9e-13	0.00021105	46.4133															C	T	0.0231028	0.00314014	1.9e-13	0.000216528	47.6182
rs7146217	women	T	C	0.0158007	0.00283761	2.6e-08	0.000124338	27.3417															T	C	0.0157153	0.0028361	3e-08	0.000122998	27.0469
rs11159989	women	T	G	0.0299158	0.00304537	8.9e-23	0.000388566	85.4672															T	G	0.0294737	0.00304375	3.5e-22	0.000377166	82.9588
rs4779526	women	T	A	-0.0222373	0.00327462	1.1e-11	0.00018636	40.9827															T	A	-0.0216459	0.00327315	3.8e-11	0.00017658	38.8314
rs2925339	women	A	G	-0.0214023	0.00301475	1.3e-12	0.000201099	44.2246															A	G	-0.0216259	0.0030134	7.1e-13	0.000205323	45.1537
rs79714693	women	T	C	0.0214784	0.00363539	3.5e-09	0.000139969	30.7792															T	C	0.0209972	0.00363375	7.5e-09	0.000133767	29.4153
rs4886776	women	A	G	0.0168234	0.00298979	1.8e-08	0.000126787	27.8801
rs57792815	women	C	T	0.0221474	0.00312114	1.3e-12	0.000208199	45.7862															C	T	0.0226687	0.00311957	3.7e-13	0.000218115	47.9675
rs8047143	women	G	T	0.019824	0.0031742	4.2e-10	0.000157264	34.5832															G	T	0.0192083	0.0031726	1.4e-09	0.000147647	32.468
rs7200336	women	G	T	0.026127	0.00325857	1.1e-15	0.000258764	56.9093															G	T	0.0264519	0.00325693	4.6e-16	0.00026524	58.3338
rs11540358	women	G	C	-0.0226427	0.00306237	1.4e-13	0.000217705	47.8772															G	C	-0.0234029	0.00306083	2.1e-14	0.000232569	51.1467
rs56078619	women	G	A	-0.0214942	0.00356187	1.6e-09	0.000146931	32.3105															G	A	-0.0204789	0.00356008	8.8e-09	0.000133378	29.3298
rs55999482	women	A	C	-0.0239938	0.00318625	5.1e-14	0.000229679	50.5112															A	C	-0.0239983	0.00318469	4.9e-14	0.000229766	50.5302
rs9898399	women	G	A	0.0215566	0.00295658	3.1e-13	0.000213213	46.8892															G	A	0.0213351	0.00295513	5.2e-13	0.000208854	45.9304
rs919134	women	A	C	0.0218504	0.00360803	1.4e-09	0.000146894	32.3023															A	C	0.0214626	0.00360627	2.7e-09	0.000141726	31.1657
rs146385050	women	A	C	0.020826	0.00368812	1.6e-08	0.000129195	28.4097															A	C	0.020596	0.00368631	2.3e-08	0.000126357	27.7856
rs8073599	women	T	C	0.0175265	0.00303461	7.7e-09	0.000135477	29.7914															T	C	0.0170966	0.00303312	1.7e-08	0.000128913	28.3476
rs2159437	women	A	G	0.0397817	0.0028228	4.2e-45	0.000790594	173.966															A	G	0.0397984	0.00282142	3.5e-45	0.000791258	174.112
rs9674537	women	A	G	0.035438	0.00478286	1.3e-13	0.000220848	48.5687															A	G	0.0358437	0.00478052	6.5e-14	0.000225934	49.6873
rs871841	women	C	T	0.0173104	0.00282075	8.4e-10	0.000149823	32.9466															C	T	0.0168543	0.00281937	2.3e-09	0.000142032	31.233
rs9947743	women	G	A	-0.0229473	0.00346399	3.5e-11	0.00017728	38.9855															G	A	-0.0199037	0.00346208	9e-09	0.000133372	29.3284
rs273740	women	G	A	0.0159667	0.00283439	1.8e-08	0.000127165	27.9632															G	A	0.0157255	0.00283283	2.8e-08	0.000123352	27.1247
rs74475730	women	T	C	0.044347	0.00722149	8.2e-10	0.000151126	33.2331															T	C	0.0458742	0.0072175	2.1e-10	0.000161714	35.5618
rs77169818	women	T	A	0.0411646	0.0070579	5.5e-09	0.000135992	29.9047															T	A	0.0402837	0.00705401	1.1e-08	0.000130234	28.6383
rs56937714	women	T	G	0.020181	0.00311348	9.1e-11	0.000167958	36.9351															T	G	0.0200011	0.00311181	1.3e-10	0.000164977	36.2795
rs11666808	women	T	C	0.029005	0.00292847	4e-23	0.000394187	86.704															T	C	0.0289723	0.0029269	4.2e-23	0.000393298	86.5085
rs2864419	women	T	G	-0.016646	0.00284228	4.7e-09	0.000137203	30.171
rs62126643	women	T	C	-0.0412816	0.00409312	6.4e-24	0.000411274	90.4641
rs11673381	women	A	G	-0.0167144	0.00283348	3.7e-09	0.000139106	30.5894
rs8103017	women	G	C	0.0221829	0.0031291	1.3e-12	0.000202723	44.5817															G	C	0.0222967	0.00312742	1e-12	0.000204808	45.0404
rs6428789	women	A	C	-0.0356579	0.00284449	4.8e-36	0.00062258	136.972															A	C	-0.0347927	0.00284359	2e-34	0.000592734	130.402
rs761421	women	C	T	-0.0164262	0.00280892	5e-09	0.000134481	29.5724
rs10801551	women	A	G	0.020584	0.00336799	9.9e-10	0.000147349	32.4024															A	G	0.0207862	0.00336692	6.7e-10	0.000150258	33.0422
rs2821226	women	A	G	0.0189237	0.00282797	2.2e-11	0.000178508	39.2557
rs2369633	women	T	C	-0.0319722	0.00485604	4.6e-11	0.000170232	37.4352															T	C	-0.0322112	0.00485449	3.2e-11	0.000172786	37.9971
rs11118606	women	G	A	0.0178454	0.00319852	2.4e-08	0.000123065	27.0616															G	A	0.0182859	0.0031975	1.1e-08	0.000129215	28.4143
rs17257148	women	C	G	-0.0198464	0.00358898	3.2e-08	0.000119932	26.3726															C	G	-0.0204875	0.00358784	1.1e-08	0.000127805	28.1042
rs2993481	women	T	A	0.02369	0.00359918	4.6e-11	0.000171911	37.8046															T	A	0.0239756	0.00359803	2.7e-11	0.000176081	38.7218
rs11208660	women	T	C	0.0291331	0.00519977	2.1e-08	0.000123914	27.2483															T	C	0.0292895	0.00519811	1.8e-08	0.000125248	27.5417
rs434853	women	T	A	0.0157897	0.00281866	2.1e-08	0.000124622	27.404															T	A	0.015513	0.00281776	3.7e-08	0.000120292	26.4519
rs72641832	women	A	C	0.0292932	0.00326086	2.6e-19	0.000324281	71.3229															A	C	0.0304295	0.00325982	1e-20	0.000349927	76.9655
rs2207132	women	A	G	0.0763781	0.00784072	2e-22	0.000377769	83.0916															A	G	0.0746581	0.00783674	1.6e-21	0.000360947	79.39
rs6093446	women	A	G	0.0206986	0.0031201	3.3e-11	0.000175605	38.6171															A	G	0.0205767	0.00311851	4.2e-11	0.000173543	38.1635
rs6013579	women	T	C	0.0364033	0.00589468	6.6e-10	0.000153154	33.6792															T	C	0.0364481	0.00589168	6.2e-10	0.000153531	33.7621
rs1892203	women	T	C	-0.0306045	0.00285339	7.7e-27	0.000468301	103.014
rs138363830	women	G	A	0.0395282	0.00685114	7.9e-09	0.000136003	29.907															G	A	0.0386427	0.00684717	1.7e-08	0.000129978	28.5819
rs4851221	women	G	A	0.0258444	0.00363828	1.2e-12	0.000198611	43.6772
rs75543804	women	T	G	0.0443745	0.00791513	2.1e-08	0.000124711	27.4237															T	G	0.0443275	0.0079131	2.1e-08	0.000124447	27.3656
rs62120155	women	G	A	0.017799	0.00283631	3.5e-10	0.000156788	34.4785															G	A	0.0168429	0.00283558	2.9e-09	0.000140397	30.8733
rs80356007	women	G	A	0.0212105	0.00385371	3.7e-08	0.000124017	27.271															G	A	0.0210707	0.00385272	4.5e-08	0.000122388	26.9127
rs7578604	women	T	G	0.0204576	0.00322975	2.4e-10	0.000158084	34.7634															T	G	0.0206623	0.00322892	1.6e-10	0.000161263	35.4627
rs4128205	women	A	C	-0.0187107	0.00283387	4e-11	0.000174907	38.4636															A	C	-0.0183986	0.00283314	8.4e-11	0.000169121	37.1909
rs17705202	women	A	T	-0.0243215	0.00284019	1.1e-17	0.000289759	63.7277
rs78219026	women	G	T	-0.0285627	0.0052182	4.4e-08	0.000118874	26.14
rs3910516	women	A	G	0.0221886	0.00319616	3.9e-12	0.000191334	42.0767
rs7579468	women	A	G	0.0337542	0.00459729	2.1e-13	0.000215715	47.4396
rs35419826	women	A	G	-0.0218839	0.00364916	2e-09	0.00014316	31.4811															A	G	-0.0220744	0.00364822	1.4e-09	0.000145663	32.0317
rs116734066	women	T	C	-0.0384675	0.00486624	2.7e-15	0.000248282	54.6033
rs77541036	women	G	A	0.0417195	0.00725334	8.8e-09	0.000130751	28.752
rs11679731	women	T	A	0.0261198	0.00354195	1.7e-13	0.000214545	47.1821															T	A	0.0253652	0.00354104	7.9e-13	0.000202327	44.4947
rs17326656	women	T	G	0.0274837	0.00330539	9.2e-17	0.000274412	60.3516															T	G	0.0277852	0.00330454	4.2e-17	0.000280466	61.6834
rs115566126	women	C	T	0.0594111	0.0107693	3.5e-08	0.00012789	28.1227
rs57485255	women	A	G	0.0236865	0.00382837	6.1e-10	0.000151105	33.2284
rs62280667	women	C	T	0.017401	0.00296977	4.6e-09	0.000135778	29.8577															C	T	0.0169997	0.00296866	1e-08	0.000129588	28.4962
rs35596775	women	A	G	0.0164721	0.00287335	9.9e-09	0.00013015	28.6198															A	G	0.0163592	0.00287228	1.2e-08	0.000128372	28.2287
rs9872031	women	A	G	0.0399884	0.00285102	1.1e-44	0.000781012	171.855															A	G	0.039695	0.00284996	4.3e-44	0.000769593	169.341
rs11718898	women	T	C	0.0177687	0.00298475	2.6e-09	0.000140498	30.8956
rs4075143	women	T	C	0.044921	0.0050018	2.7e-19	0.00032145	70.7
rs2293251	women	G	T	0.0297388	0.00387034	1.5e-14	0.000234743	51.625															G	T	0.029591	0.0038689	2e-14	0.000232415	51.113
rs11929253	women	A	G	0.0232636	0.00366606	2.2e-10	0.000161915	35.606															A	G	0.0229089	0.00366469	4.1e-10	0.000157015	34.5284
rs56406311	women	T	C	-0.0368608	0.002902	5.8e-37	0.000644369	141.769															T	C	-0.0351903	0.00290092	7.3e-34	0.000587288	129.203
rs4894803	women	G	A	-0.0177953	0.00288412	6.8e-10	0.000153028	33.6514															G	A	-0.0180277	0.00288305	4e-10	0.000157051	34.5362
rs7651090	women	G	A	0.0207739	0.00302957	7e-12	0.00018558	40.8111
rs3773842	women	G	T	0.0161877	0.00283411	1.1e-08	0.000129621	28.5034															G	T	0.0159271	0.00283306	1.9e-08	0.000125481	27.5929
rs9867068	women	G	C	0.0211929	0.00326407	8.4e-11	0.000166891	36.7004															G	C	0.0214734	0.00326285	4.7e-11	0.000171338	37.6785
rs4682844	women	C	T	-0.0238758	0.00286235	7.3e-17	0.000277543	61.0404															C	T	-0.0236275	0.00286129	1.5e-16	0.000271801	59.7771
rs4681011	women	A	C	0.0162564	0.00292761	2.8e-08	0.000122837	27.0115
rs974801	women	G	A	0.023546	0.00292903	9.1e-16	0.000256818	56.4811															G	A	0.0222621	0.00292773	2.9e-14	0.000229574	50.4881
rs35999787	women	T	A	0.0291271	0.00396719	2.1e-13	0.000214709	47.2181
rs9995019	women	C	A	-0.017147	0.00293369	5.1e-09	0.000135368	29.7675															C	A	-0.017096	0.00293239	5.5e-09	0.000134564	29.5906
rs7694707	women	A	G	0.0171386	0.00291554	4.1e-09	0.000137867	30.3171															A	G	0.0168004	0.00291424	8.2e-09	0.00013248	29.1322
rs4639019	women	A	C	-0.0174637	0.00314027	2.7e-08	0.000123087	27.0664
rs13101828	women	G	A	-0.0200486	0.00283605	1.6e-12	0.000199329	43.8352															G	A	-0.0202486	0.00283479	9.1e-13	0.000203326	44.7143
rs246915	women	A	G	-0.0182102	0.00307374	3.1e-09	0.000139599	30.698															A	G	-0.0173345	0.00307279	1.7e-08	0.000126496	27.8162
rs244722	women	A	C	-0.0165711	0.00284534	5.7e-09	0.000137252	30.1816
rs3792751	women	T	C	0.0194769	0.0029216	2.6e-11	0.000177469	39.0271															T	C	0.0185199	0.00292069	2.3e-10	0.000160458	35.2855
rs115369753	women	C	G	0.0510544	0.00814486	3.7e-10	0.000156548	34.4255															C	G	0.0496678	0.00814232	1.1e-09	0.00014816	32.5807
rs11954859	women	A	C	0.0160685	0.00281893	1.2e-08	0.000129097	28.3882															A	C	0.0157361	0.00281805	2.3e-08	0.000123811	27.2257
rs9293709	women	T	C	0.0155668	0.00285448	4.9e-08	0.000118427	26.0417															T	C	0.0163322	0.0028536	1e-08	0.000130359	28.6659
rs2768558	women	C	T	-0.0192872	0.00329548	4.8e-09	0.000135313	29.7554															C	T	-0.0193116	0.00329426	4.6e-09	0.000135656	29.8307
rs11154375	women	G	A	-0.0295551	0.00281418	8.4e-26	0.000436661	96.0505															G	A	-0.02949	0.00281314	1e-25	0.000434739	95.6277
rs139242696	women	C	T	0.0651182	0.00920267	1.5e-12	0.000208015	45.7459															C	T	0.064553	0.00919928	2.3e-12	0.00020442	44.955
rs2246954	women	A	G	-0.0292448	0.00281246	2.5e-25	0.000425305	93.5515
rs35445101	women	G	A	0.0220448	0.00293209	5.5e-14	0.000222299	48.8878
rs36184164	women	G	T	0.0276679	0.00438216	2.7e-10	0.000156922	34.5079															G	T	0.0284617	0.00438054	8.2e-11	0.000166056	36.5167
rs6933958	women	C	T	-0.0234724	0.0031605	1.1e-13	0.000216574	47.6283															C	T	-0.0232731	0.00315934	1.8e-13	0.000212911	46.8228
rs1324119	women	G	T	0.0242124	0.00429881	1.8e-08	0.00012534	27.5621
rs1902066	women	T	C	-0.0250227	0.00284869	1.6e-18	0.00030833	67.8135
rs38906	women	A	T	0.0168689	0.00282671	2.4e-09	0.000141923	31.2089															A	T	0.0166135	0.0028256	4.1e-09	0.000137658	30.2709
rs6467315	women	C	G	-0.0372333	0.00281695	6.9e-40	0.000692877	152.448
rs17364861	women	T	A	-0.0170351	0.00289647	4.1e-09	0.000138689	30.4978															T	A	-0.0160499	0.00289533	3e-08	0.000123111	27.0718
rs10245867	women	T	G	0.0214588	0.00300391	9.1e-13	0.000203513	44.7555															T	G	0.0209401	0.00300273	3.1e-12	0.000193793	42.6176
rs1568799	women	C	A	-0.0189839	0.00303985	4.2e-10	0.000154713	34.0219															C	A	-0.0187108	0.00303865	7.4e-10	0.000150293	33.0499
rs10953356	women	G	A	-0.0243533	0.00309827	3.8e-15	0.000244832	53.8444															G	A	-0.0242714	0.00309705	4.6e-15	0.000243188	53.4828
rs853057	women	T	C	-0.0199389	0.00284263	2.3e-12	0.000198312	43.6116															T	C	-0.0199566	0.00284152	2.2e-12	0.000198665	43.6891
rs10095737	women	A	G	0.0190525	0.00340483	2.2e-08	0.000125269	27.5464															A	G	0.0187136	0.00340336	3.8e-08	0.000120852	26.575
rs978683	women	A	G	-0.017941	0.00288282	4.9e-10	0.000153881	33.839															A	G	-0.0181071	0.00288158	3.3e-10	0.000156743	34.4685
rs2439813	women	C	T	-0.0186155	0.00299367	5e-10	0.000154309	33.9332															C	T	-0.0184193	0.00299238	7.5e-10	0.000151074	33.2216
rs28446899	women	T	C	0.0568255	0.00528629	6e-27	0.000462681	101.777															T	C	0.0560496	0.005284	2.8e-26	0.000450132	99.0152
rs2075665	women	T	A	-0.0186546	0.00292265	1.7e-10	0.000162898	35.8221
rs1883025	women	T	C	-0.0200799	0.00324758	6.3e-10	0.000152233	33.4767															T	C	-0.019786	0.00324603	1.1e-09	0.00014781	32.5037
rs72607124	women	A	G	-0.0825398	0.00737647	4.6e-29	0.000509004	111.972															A	G	-0.0808114	0.00737294	5.9e-28	0.00048791	107.329
rs10817158	women	A	C	0.0191796	0.00301858	2.1e-10	0.000161344	35.4805															A	C	0.0196704	0.00301714	7.1e-11	0.000169708	37.3199
rs55957960	women	A	T	-0.0187053	0.00334657	2.3e-08	0.000125226	27.5368															A	T	-0.0189789	0.00334496	1.4e-08	0.000128916	28.3484
rs116995524	women	A	G	-0.0238149	0.00425247	2.1e-08	0.000125112	27.5118															A	G	-0.0234185	0.00425044	3.6e-08	0.000120982	26.6035
rs10963067	women	A	C	-0.0290958	0.00498545	5.3e-09	0.000135517	29.8001															A	C	-0.0296909	0.00498306	2.5e-09	0.000141117	31.0318
rs3731246	women	G	C	0.0257948	0.00463972	2.7e-08	0.000123769	27.2164															G	C	0.0255736	0.00463749	3.5e-08	0.000121655	26.7516
rs10991814	women	C	T	0.0256649	0.00434669	3.5e-09	0.000139406	30.6555
rs2131919	women	G	A	0.0267004	0.00382981	3.1e-12	0.000194278	42.7243															G	A	0.0270103	0.00382797	1.7e-12	0.000198814	43.722
rs2474726	women																						A	T	-0.0189812	0.0033528	1.5e-08	0.000128669	28.294
rs10778504	women																						T	C	0.0227767	0.00295678	1.3e-14	0.000234296	51.5268
rs11176019	women																						T	C	0.029036	0.00315294	3.3e-20	0.000338927	74.5451
rs55889873	women																						T	G	0.0388109	0.00706801	4e-08	0.000121537	26.7255
rs55818584	women																						A	T	-0.0192991	0.00337089	1e-08	0.000134398	29.5542
rs7249081	women																						C	T	-0.0165196	0.00283944	6e-09	0.000136196	29.9495
rs62126644	women																						G	C	-0.0404956	0.00409019	4.1e-23	0.000396179	87.1425
rs1415364	women																						C	T	-0.0162078	0.0028704	1.6e-08	0.000126095	27.728
rs2999140	women																						T	A	0.0260981	0.00432597	1.6e-09	0.00014635	32.1827
rs13406361	women																						C	A	-0.0245975	0.00283948	4.6e-18	0.000296441	65.1978
rs77959151	women																						T	G	-0.02351	0.00426205	3.5e-08	0.000120254	26.4433
rs71439172	women																						A	G	-0.0301728	0.00403686	7.8e-14	0.000226131	49.7307
rs6719672	women																						G	A	0.0299737	0.00371894	7.6e-16	0.000255686	56.2321
rs75472612	women																						T	C	-0.0333458	0.0051367	8.5e-11	0.000167552	36.8458
rs2270344	women																						G	T	-0.022295	0.00309597	6e-13	0.000204127	44.8906
rs307616	women																						G	A	-0.0471488	0.00798405	3.5e-09	0.00013849	30.4539
rs72628506	women																						A	G	0.0450609	0.00495288	9.2e-20	0.000326483	71.8072
rs7619401	women																						A	G	0.0205634	0.00302927	1.1e-11	0.000181811	39.9821
rs4833620	women																						T	C	0.0284342	0.00396529	7.5e-13	0.000204625	45.0001
rs1281977	women																						A	G	-0.0154851	0.00283599	4.8e-08	0.000117926	25.9314
rs2524129	women																						C	G	-0.0329062	0.0030523	4.2e-27	0.000457792	100.701
rs9270663	women																						G	A	-0.0198932	0.00304069	6.1e-11	0.000169885	37.359
[truncated: 719 more rows]
[truncated: 8 more columns]

## Sheet: Table 3.Sign snps with outcomes
Supplementary Table 3: Significant SNPs per outcome
rsid	sex	outcome_beta.colon Ca	outcome_se.colon Ca	outcome_pvalue.colon Ca	outcome_beta.rectal Ca	outcome_se.rectal Ca	outcome_pvalue.rectal Ca	outcome_beta.colorectal Ca	outcome_se.colorectal Ca	outcome_pvalue.colorectal Ca
rs35336290	men	0.0251	0.0159	0.1137	0.0455	0.019	0.01658	0.0272	0.0129	0.03548
rs1749824	men	-0.0007	0.0153	0.9649	-0.0166	0.0185	0.3684	-0.0084	0.0125	0.5024
rs10838703	men	-0.0052	0.0164	0.7513	-0.005	0.0197	0.8013	-0.0103	0.0133	0.4387
rs10902223	men	-0.0014	0.0155	0.9258	0.0009	0.0186	0.9609	0.0048	0.0125	0.699
rs7307320	men	0.013	0.0151	0.3889	0.0264	0.0181	0.1459	0.0177	0.0122	0.1467
rs12580347	men	-0.0129	0.0153	0.3992	0.0169	0.0184	0.3599	0.0002	0.0124	0.9888
rs61921797	men	-0.0049	0.0159	0.7579	0.0015	0.0191	0.9386	-0.0001	0.0128	0.9954
rs55972016	men	0.0556	0.0178	0.001827	0.048	0.0214	0.02505	0.0535	0.0146	0.0002565
rs1341635	men	0.0246	0.018	0.173	0.0133	0.0217	0.539	0.0186	0.0146	0.2036
rs72755233	men	-0.0627	0.0282	0.02627	-0.0646	0.0339	0.05653	-0.0504	0.0229	0.02727
rs4775500	men	0.0041	0.018	0.822	-0.0118	0.0218	0.5878	-0.0144	0.0147	0.3259
rs10152595	men	-0.0334	0.0177	0.05965	-0.013	0.0212	0.5394	-0.0282	0.0143	0.04839
rs7162542	men	-0.0213	0.0153	0.1622	-0.0158	0.0183	0.3864	-0.0155	0.0125	0.2145
rs118101215	men	-0.037	0.0598	0.5362	0.0821	0.069	0.2339	0.0113	0.0477	0.8128
rs2307022	men	-0.011	0.016	0.4911	-0.0243	0.0193	0.2069	-0.0209	0.013	0.1078
rs1292047	men	0.0064	0.016	0.6889	0.0033	0.0193	0.8645	0.013	0.0129	0.3121
rs1076392	men	-0.0038	0.0161	0.8158	-0.0009	0.0194	0.9627	-0.0114	0.013	0.3793
rs236532	men	-0.0035	0.0156	0.8233	-0.0158	0.0187	0.397	-0.0057	0.0126	0.6497
rs4387633	men	-0.026	0.0151	0.08591	-0.0383	0.0181	0.03503	-0.0216	0.0123	0.07851
rs4800148	men	-0.003	0.0188	0.875	0.014	0.0224	0.533	0.0023	0.015	0.8778
rs12953454	men	-0.0107	0.016	0.5036	0.0096	0.0192	0.6157	-0.003	0.0131	0.8165
rs889138	men	-0.0254	0.0153	0.09657	0.0031	0.0184	0.8659	-0.0229	0.0123	0.06409
rs62621197	men	0.0047	0.044	0.9142	-0.0129	0.0547	0.8131	0.004	0.0363	0.9118
rs10802069	men	0.0021	0.0154	0.893	-0.0212	0.0186	0.2549	0.0048	0.0125	0.6984
rs750439	men	-0.0301	0.0162	0.06241	0.0206	0.0194	0.2873	-0.0105	0.013	0.4215
rs10919476	men	-0.0068	0.0156	0.6619	-0.0402	0.0189	0.03307	-0.0159	0.0126	0.2072
rs7538503	men	-0.025	0.0169	0.1394	-0.016	0.0203	0.4309	-0.0116	0.0136	0.3941
rs12123182	men	-0.0031	0.0166	0.8523	-0.0014	0.0199	0.9429	-0.0031	0.0133	0.8134
rs143384	men	0.0079	0.0156	0.6133	-0.0143	0.0186	0.4429	0.0057	0.0126	0.6489
rs6066089	men	-0.0061	0.0167	0.7134	-0.0088	0.0202	0.661	-0.0134	0.0137	0.3287
rs35628589	men	0.0053	0.0335	0.8741	0.0063	0.04	0.8741	0.0011	0.0274	0.9667
rs2145271	men	0.0314	0.0158	0.04718	0.0494	0.019	0.009332	0.0407	0.0129	0.00154
rs3205187	men	0.0206	0.016	0.1979	-0.0054	0.0193	0.7813	0.0039	0.013	0.765
rs2018707	men	-0.0076	0.0185	0.6808	0.0445	0.0221	0.04352	0.0074	0.015	0.6209
rs6724036	men	-0.0148	0.0167	0.3761	-0.013	0.0201	0.5174	-0.0052	0.0137	0.7065
rs6717858	men	0.0096	0.0155	0.536	0.0118	0.0186	0.5252	0.0095	0.0126	0.4515
rs34608683	men	0.0132	0.016	0.4105	0.0064	0.0193	0.7405	0.0054	0.013	0.6756
rs12714402	men	0.002	0.0162	0.9001	0.0214	0.0195	0.2727	0.0078	0.0132	0.5542
rs1346786	men	-0.0101	0.0163	0.5372	-0.033	0.0196	0.09283	-0.0188	0.0133	0.1577
rs7557715	men	-0.0017	0.0159	0.917	-0.0379	0.0191	0.0477	-0.012	0.0129	0.3497
rs60716777	men	-0.0152	0.0167	0.3629	-0.0095	0.0201	0.6375	-0.0193	0.0137	0.1595
rs9817452	men	-0.0006	0.0156	0.9713	-0.0101	0.0188	0.5924	-0.0025	0.0126	0.8395
rs11130324	men	-0.028	0.0151	0.06414	-0.0012	0.0182	0.9471	-0.0187	0.0122	0.1259
rs793439	men	0.0141	0.0151	0.3512	-0.0088	0.0182	0.6273	-0.0001	0.0123	0.9929
rs10939110	men	-0.0216	0.0158	0.1711	-0.0327	0.019	0.08564	-0.024	0.0128	0.06223
rs4694504	men	0.0245	0.0152	0.1069	0.0097	0.0182	0.593	0.0122	0.0122	0.3187
rs6556301	men	-0.0134	0.0161	0.4065	0.0039	0.0193	0.8398	-0.0101	0.0129	0.4365
rs787544	men	0.0053	0.0154	0.7319	0.0206	0.0185	0.2636	0.0086	0.0124	0.4897
rs157512	men	-0.0143	0.0177	0.4202	-0.0259	0.0213	0.2254	-0.014	0.0142	0.3246
rs34592828	men	-0.0106	0.0398	0.7903	-0.0326	0.0486	0.5029	-0.026	0.0327	0.4266
rs577721086	men	0.0223	0.0385	0.5619	0.0557	0.0455	0.2206	0.042	0.0312	0.1787
rs10499172	men	-0.0312	0.0174	0.07327	-0.0118	0.0209	0.5729	-0.0285	0.0143	0.04578
rs6917995	men	-0.0109	0.0151	0.4731	-0.0019	0.0182	0.9165	-0.0035	0.0123	0.7756
rs592229	men	-0.0239	0.0156	0.1253	-0.0138	0.0187	0.4625	-0.0258	0.0126	0.04034
rs11243143	men	-0.0197	0.0158	0.213	-0.008	0.019	0.6722	-0.017	0.013	0.1888
rs10279715	men	0.0121	0.0152	0.4271	0.0064	0.0183	0.7285	0.0127	0.0123	0.3024
rs11992444	men	-0.0371	0.0169	0.02833	-0.0086	0.0204	0.6728	-0.0251	0.0137	0.06753
rs10102807	men	-0.0102	0.0163	0.5342	-0.0253	0.0198	0.2005	-0.009	0.0133	0.4997
rs35344761	men	-0.0152	0.0232	0.5133	-0.0168	0.0278	0.5451	-0.0189	0.0188	0.315
rs729023	men	0.0162	0.0153	0.2901	0.0195	0.0183	0.2889	0.0196	0.0124	0.113
rs7917983	men	0.0177	0.0154	0.2515	0.0254	0.0186	0.1723	0.0249	0.0125	0.04673
rs2930796	men	0.0109	0.018	0.5434	-0.0388	0.0218	0.07461	-0.0054	0.0146	0.7104
rs35092545	men	0.0052	0.0167	0.7563	-0.0059	0.0201	0.7682	0.0054	0.0136	0.6896
rs2808290	men	0.0226	0.0152	0.1368	0.0271	0.0183	0.1371	0.0202	0.0123	0.09978
rs2435381	men	0.0153	0.0171	0.3715	-0.0066	0.0206	0.748	0.0166	0.0139	0.2322
rs10761661	men	-0.0361	0.0153	0.01846	-0.0123	0.0183	0.502	-0.0305	0.0124	0.01362
rs2030057	men	-0.0207	0.0206	0.3162	-0.0137	0.0245	0.5768	-0.0101	0.0165	0.5403
rs8837	men	0.0056	0.0152	0.7131	-0.0159	0.0183	0.3852	-0.0057	0.0123	0.6415
rs7123728	men	-0.0195	0.0153	0.203	-0.0326	0.0184	0.0773	-0.024	0.0124	0.05269
rs4252588	men	0.0312	0.0325	0.3359	0.082	0.0385	0.03332	0.0242	0.0265	0.3605
rs1057704	men	-0.0096	0.0153	0.5289	-0.0214	0.0184	0.2444	-0.0069	0.0124	0.5746
rs632870	men	-0.0132	0.0164	0.4222	-0.0176	0.0197	0.3737	-0.0059	0.0133	0.659
rs10832963	men	-0.0241	0.0176	0.1711	-0.0079	0.021	0.7089	-0.0081	0.0141	0.5653
rs143840904	men	-0.0369	0.0599	0.5377	-0.0493	0.0728	0.4984	-0.0389	0.0491	0.428
rs12808829	men	0.0173	0.0158	0.2751	-0.015	0.0191	0.4338	-0.0001	0.013	0.9937
rs7952436	men	0.0097	0.0334	0.7703	0.0111	0.04	0.781	-0.0031	0.0273	0.9098
rs584961	men	0.0005	0.0247	0.9833	-0.0309	0.03	0.3027	0.0077	0.0195	0.6931
rs76932491	men	0.03	0.0708	0.6714	-0.0307	0.0845	0.7161	-0.0272	0.047	0.5633
rs3782709	men	-0.007	0.0158	0.6594	-0.0107	0.019	0.5732	-0.0083	0.0127	0.5118
rs1727323	men	-0.0243	0.0183	0.1844	-0.0386	0.0221	0.08054	-0.0312	0.0151	0.03823
rs863750	men	-0.0028	0.0154	0.8541	-0.0051	0.0185	0.7849	-0.0013	0.0124	0.9187
rs904647	men	0.0079	0.0165	0.6311	0.008	0.0199	0.6855	0.0074	0.0133	0.5808
rs11612375	men	0.0043	0.0161	0.7919	0.0009	0.0194	0.9639	-0.0031	0.0131	0.8147
rs4963975	men	-0.0086	0.0175	0.624	0.0091	0.0211	0.6653	-0.0106	0.0141	0.4531
rs11049689	men	-0.0211	0.0166	0.2043	-0.0334	0.02	0.09602	-0.0217	0.0136	0.1096
rs56196860	men	-0.0798	0.0565	0.1575	-0.0476	0.0697	0.4951	-0.0697	0.0462	0.131
rs836180	men	-0.048	0.0157	0.002167	-0.0318	0.0187	0.09024	-0.0389	0.0128	0.002324
rs7958322	men	-0.0241	0.0154	0.1166	-0.0154	0.0184	0.4025	-0.0196	0.0125	0.1161
rs7970350	men	0.0061	0.0152	0.689	0.034	0.0182	0.06206	0.0145	0.0123	0.2411
rs10748128	men	-0.0123	0.0162	0.4479	-0.0179	0.0194	0.3565	-0.0056	0.013	0.668
rs310796	men	-0.0151	0.0163	0.354	0.0059	0.0196	0.7632	-0.0038	0.0132	0.7727
rs61936491	men	-0.0266	0.0194	0.1709	0.0042	0.0231	0.8551	-0.0235	0.0157	0.1339
rs4144503	men	0.024	0.0154	0.119	0.0211	0.0185	0.2535	0.0232	0.0125	0.06392
rs673314	men	-0.0181	0.0197	0.3597	-0.0411	0.0238	0.08375	-0.0238	0.0156	0.1288
rs41284816	men	0.0182	0.0583	0.7544	-0.0427	0.0703	0.5432	0	0.0469	0.9998
rs7991818	men	0.0279	0.0182	0.1245	0.013	0.0219	0.5548	0.0232	0.0148	0.1167
rs7319045	men	-0.0042	0.0156	0.7873	-0.0122	0.0189	0.5173	-0.0045	0.0126	0.7228
rs7148741	men	0.0314	0.0194	0.1057	0.0067	0.0235	0.7739	0.0196	0.0151	0.1937
rs3210043	men	-0.0397	0.0247	0.108	0.0075	0.0303	0.8046	-0.0045	0.0176	0.7994
rs10150899	men	0.0221	0.0216	0.3055	0.0222	0.0261	0.3951	0.0065	0.0167	0.696
rs11623992	men	0.0016	0.0174	0.9275	0.0185	0.0191	0.331	0.0061	0.0123	0.6199
rs7159392	men	-0.0258	0.0162	0.1117	-0.0643	0.0219	0.003268	-0.0265	0.0125	0.03407
rs3825710	men	0.009	0.0173	0.6033	-0.033	0.0214	0.1221	-0.003	0.0123	0.8093
rs28929474	men	-0.1751	0.0723	0.01546	-0.0224	0.0836	0.7885	-0.1394	0.0508	0.006091
rs4548838	men	0.0313	0.0153	0.04052	0.0043	0.0183	0.8134	0.0203	0.0123	0.09878
rs4779523	men	0.001	0.0168	0.9516	-0.0513	0.0204	0.012	-0.0158	0.0136	0.2436
rs11631563	men	-0.0132	0.0152	0.3851	-0.0304	0.0182	0.09549	-0.0152	0.0123	0.2175
rs3759811	men	0.0093	0.0151	0.5401	-0.0136	0.0181	0.4549	0.0031	0.0122	0.8009
rs4776822	men	-0.017	0.0173	0.3251	-0.0791	0.021	0.0001646	-0.0321	0.0141	0.02294
rs35874463	men	0.0562	0.0361	0.1198	0.0124	0.0437	0.7764	0.0381	0.0296	0.1982
rs5742915	men	0.0044	0.0152	0.774	-0.0073	0.0184	0.6907	0.0011	0.0125	0.9318
rs4322627	men	0.0274	0.0172	0.1117	-0.0203	0.0209	0.3333	0.0134	0.0139	0.3338
rs16968893	men	-0.0025	0.0155	0.8729	-0.0242	0.0187	0.1958	-0.0082	0.0125	0.5152
rs72760086	men	0.0296	0.0251	0.237	0.0336	0.0298	0.2603	0.0426	0.0204	0.03665
rs11635309	men	0.0244	0.0181	0.1778	-0.0078	0.022	0.7225	0.0015	0.0146	0.917
rs8034564	men	-0.0188	0.0156	0.2282	-0.0066	0.0187	0.723	-0.0153	0.0126	0.2237
rs246185	men	-0.0027	0.0162	0.8677	-0.0012	0.0195	0.9492	0.0024	0.0131	0.854
rs25849	men	-0.0197	0.0173	0.2541	-0.045	0.0207	0.02995	-0.0295	0.0139	0.03324
rs4115668	men	0.0177	0.0164	0.2803	-0.0064	0.0197	0.7472	0.008	0.0133	0.5485
rs113679768	men	0.0157	0.0178	0.3766	0.0189	0.0213	0.3758	0.0036	0.0144	0.8033
rs11540358	men	0.0047	0.0163	0.7735	0.023	0.0196	0.2396	0.0144	0.0134	0.2798
rs2020292	men	0.0239	0.0192	0.214	-0.0264	0.0234	0.2605	0.0085	0.0156	0.5841
rs146972365	men	-0.0464	0.0301	0.1231	0.0041	0.0359	0.9095	-0.0251	0.0245	0.3073
rs11869142	men	-0.0013	0.0153	0.9324	-0.0246	0.0185	0.1827	-0.012	0.0125	0.3356
rs1317867	men	0.0183	0.0157	0.2432	0.0065	0.0188	0.7284	0.0178	0.0127	0.159
rs35958868	men	0.0078	0.0171	0.6473	-0.013	0.0206	0.5287	-0.0034	0.014	0.8078
rs11654589	men	0.0137	0.0153	0.3679	0.02	0.0183	0.2768	0.0078	0.0123	0.5274
rs59128042	men	0.0803	0.0325	0.01344	-0.0489	0.0407	0.229	0.0433	0.0269	0.1069
rs4794004	men	0.0001	0.0153	0.9961	-0.0051	0.0183	0.7798	-0.0069	0.0124	0.5768
rs9908159	men	0.0209	0.0153	0.1724	0.0358	0.0185	0.0524	0.0167	0.0125	0.1808
rs3020619	men	0.0091	0.0171	0.5962	0.0088	0.0206	0.6692	-0.0052	0.014	0.7119
rs9904480	men	-0.0066	0.0152	0.6641	-0.0252	0.0183	0.1668	-0.0116	0.0123	0.3429
rs35537311	men	0.0341	0.0161	0.03424	0.0191	0.0194	0.3257	0.0293	0.013	0.02485
rs57067187	men	-0.0255	0.0166	0.1247	-0.0161	0.02	0.4209	-0.0154	0.0137	0.2605
rs4239436	men	-0.0122	0.0191	0.5213	0.014	0.0228	0.5389	-0.0011	0.0153	0.9419
rs2156250	men	0.0071	0.0153	0.6431	0.0192	0.0185	0.2977	0.013	0.0126	0.3007
rs6510645	men	-0.0082	0.0154	0.5926	-0.0005	0.0186	0.979	-0.0064	0.0124	0.6075
rs10403360	men	-0.0235	0.0154	0.1273	0.0068	0.0184	0.7138	-0.0238	0.0124	0.05518
rs17318596	men	-0.0101	0.0161	0.5302	0.0002	0.0192	0.9924	-0.0041	0.0129	0.7502
rs73057193	men	0.0253	0.0479	0.5973	-0.0292	0.0594	0.6226	-0.0037	0.0395	0.9246
rs8112883	men	-0.0088	0.0166	0.5987	-0.033	0.0201	0.1008	-0.0114	0.0135	0.3997
rs117700741	men	-0.0081	0.0423	0.8486	-0.0614	0.0526	0.2433	-0.0185	0.0349	0.5955
rs2126643	men	-0.0266	0.0159	0.09441	0.0053	0.019	0.78	-0.0145	0.0129	0.261
rs114968182	men	-0.0459	0.0238	0.05357	0.0303	0.0283	0.2843	-0.0066	0.0194	0.7326
rs11581563	men	0.0045	0.0189	0.8103	-0.0044	0.0229	0.8463	0	0.0155	0.9986
rs11205303	men	-0.0199	0.0161	0.2161	0.0069	0.0191	0.7175	-0.0047	0.0129	0.7158
rs34502377	men	0.0118	0.0206	0.5677	-0.0243	0.025	0.3294	-0.0001	0.0164	0.9934
rs4394690	men	-0.0405	0.0162	0.01234	-0.0065	0.0194	0.7369	-0.0322	0.0132	0.01462
rs4920605	men	-0.0127	0.0153	0.4086	-0.0371	0.0184	0.04368	-0.0083	0.0124	0.5006
rs10913200	men	-0.0039	0.0547	0.9431	0.0838	0.0648	0.1956	0.0352	0.0441	0.4254
rs1952256	men	-0.0209	0.0162	0.1961	0.0025	0.0194	0.8974	-0.0133	0.013	0.3058
rs4846481	men	0.0498	0.0166	0.002628	0.0164	0.02	0.4124	0.0433	0.0134	0.001259
rs4846569	men	-0.0257	0.0169	0.1273	-0.0131	0.0202	0.5182	-0.0105	0.0136	0.4419
rs12037376	men	-0.0579	0.0217	0.007492	-0.0248	0.0258	0.3367	-0.0512	0.0171	0.002729
rs3157	men	0.0143	0.0153	0.3494	-0.0244	0.0184	0.1865	-0.0064	0.0124	0.6026
rs3176466	men	0.0627	0.0256	0.01424	-0.0057	0.0315	0.8567	0.0247	0.0208	0.2343
rs527402	men	0.0069	0.0152	0.6487	0.0061	0.0183	0.7374	0.0095	0.0123	0.4395
rs946600	men	0.0228	0.0224	0.3091	0.0107	0.0269	0.6902	0.0113	0.0184	0.5393
rs6082358	men	0.0238	0.0164	0.1461	0.0117	0.0198	0.5554	0.0087	0.0132	0.5088
rs57668191	men	0.0177	0.0176	0.3145	0.01	0.0212	0.6368	0.0111	0.0142	0.434
rs57674902	men	0.0138	0.016	0.3888	-0.0023	0.0192	0.9061	0.009	0.013	0.4865
rs4810575	men	0.0012	0.0159	0.9378	0.0162	0.0191	0.3966	0.0101	0.0128	0.4304
rs7266065	men	0.0074	0.0164	0.6493	-0.0286	0.0196	0.1456	-0.0039	0.0133	0.7695
rs185799410	men	-0.1622	0.0485	0.0008212	-0.1548	0.0587	0.008336	-0.1399	0.0389	0.0003246
rs235763	men	-0.0458	0.0155	0.003053	-0.0779	0.0186	2.925e-05	-0.0519	0.0125	3.274e-05
rs2211864	men	-0.0091	0.0152	0.5503	-0.0294	0.0183	0.108	-0.015	0.0124	0.2252
rs6001209	men	-0.007	0.0168	0.6789	-0.0523	0.0203	0.01008	-0.0227	0.0135	0.09301
rs4384839	men	-0.0065	0.0153	0.6701	0.0121	0.0184	0.5092	-0.0003	0.0124	0.979
rs1345203	men	-0.0194	0.0215	0.366	-0.0389	0.0262	0.1376	-0.026	0.0174	0.1359
rs779395	men	0.001	0.0156	0.9514	-0.0064	0.0188	0.7311	-0.0063	0.0128	0.6226
rs55920843	men	-0.127	0.0848	0.1341	-0.0221	0.0984	0.8224	-0.0863	0.0681	0.2053
rs10195252	men	0.0125	0.0154	0.4195	0.0222	0.0186	0.2307	0.0138	0.0126	0.2742
rs12995219	men	0.0062	0.0176	0.7233	-0.0127	0.0213	0.5508	0.0065	0.0145	0.6519
rs17400325	men	-0.0095	0.038	0.8014	0.0267	0.045	0.5522	-0.0035	0.0311	0.9099
rs28558777	men	0.0118	0.0151	0.4358	-0.0172	0.0182	0.3439	0.0095	0.0123	0.4367
rs897877	men	-0.0494	0.0154	0.001356	-0.0603	0.0186	0.001193	-0.0469	0.0124	0.0001648
rs12329005	men	-0.0244	0.0155	0.1167	-0.0027	0.0185	0.8824	-0.0143	0.0125	0.2519
rs17272089	men	0.0495	0.0494	0.3164	0.0913	0.0606	0.1318	0.0515	0.0407	0.2057
rs4676366	men	0.0126	0.0161	0.4332	-0.0038	0.0194	0.8463	0.0085	0.013	0.512
rs2384145	men	-0.0057	0.0153	0.7106	0.0103	0.0184	0.5747	-0.0027	0.0123	0.8285
rs3821150	men	-0.0072	0.0165	0.6616	-0.0109	0.0198	0.5818	-0.0129	0.0133	0.333
rs12712914	men	-0.0005	0.0178	0.9769	-0.0388	0.0216	0.07202	-0.0096	0.0143	0.5016
rs3791679	men	-0.0295	0.0178	0.09662	-0.0394	0.0213	0.06399	-0.0307	0.0143	0.03223
rs6546692	men	0.0209	0.0155	0.1771	0.0422	0.0185	0.02286	0.0231	0.0125	0.06512
rs867529	men	0.0265	0.0169	0.1167	-0.0108	0.0205	0.5973	0.0069	0.0136	0.614
rs62245551	men	0.0045	0.018	0.8011	0.0138	0.0216	0.5213	-0.0083	0.0144	0.564
rs9850117	men	0.003	0.0194	0.8781	-0.0057	0.0234	0.8067	-0.004	0.016	0.8039
rs7374197	men	0.0169	0.0158	0.2854	0.0517	0.019	0.006525	0.0196	0.0128	0.1246
rs56724294	men	-0.0493	0.0196	0.01174	-0.0177	0.0234	0.448	-0.0274	0.0157	0.08035
rs2675228	men	-0.0098	0.0249	0.6944	-0.0105	0.0302	0.7284	-0.0132	0.0206	0.5224
rs6440003	men	0.0229	0.0153	0.1344	-0.0027	0.0185	0.8835	0.0148	0.0124	0.2298
rs62271373	men	-0.0341	0.034	0.3162	-0.0252	0.0414	0.5432	-0.0329	0.028	0.2401
rs7652177	men	0.0061	0.0153	0.6873	0.0277	0.0183	0.1304	0.0091	0.0123	0.4568
rs9849142	men	0.004	0.0182	0.8267	0.057	0.0216	0.008314	0.0394	0.0145	0.006494
rs2194411	men	0.0331	0.0226	0.1421	-0.016	0.0276	0.5628	0.0066	0.0185	0.7221
rs138625771	men	0.0875	0.0528	0.0973	-0.062	0.0672	0.3561	0.0419	0.0441	0.3423
rs4681734	men	0.0205	0.0153	0.1785	0.0356	0.0184	0.05241	0.0168	0.0125	0.1781
rs2371767	men	0.0018	0.0166	0.9148	0.005	0.02	0.8011	-0.0023	0.0135	0.8668
rs9809116	men	0.0034	0.0155	0.8254	0.0213	0.0187	0.2559	0.0044	0.0125	0.7285
rs28650409	men	-0.0084	0.0211	0.6915	-0.0248	0.0256	0.3324	-0.0023	0.0169	0.8898
rs4699165	men	0.0415	0.0159	0.008993	0.0246	0.0191	0.1975	0.033	0.0129	0.01044
rs7676064	men	0.0225	0.0163	0.1671	0.0178	0.0196	0.3644	0.0225	0.0131	0.0856
rs303084	men	0.0358	0.0182	0.04963	0.0471	0.0219	0.03148	0.0332	0.0149	0.02633
rs6857303	men	0.0149	0.0152	0.3281	0.001	0.0183	0.9583	0.0165	0.0123	0.1792
rs13125694	men	-0.0234	0.0152	0.1235	-0.0259	0.0184	0.1581	-0.0265	0.0124	0.03223
rs11731421	men	-0.0014	0.0163	0.9318	-0.0041	0.0196	0.8331	-0.0034	0.0132	0.7953
rs7673321	men	-0.0201	0.0206	0.3271	0.0456	0.0245	0.06306	0.0111	0.0167	0.5061
rs73134233	men	0.015	0.0192	0.4345	0.0321	0.023	0.1641	0.0096	0.0154	0.5342
rs11724094	men	-0.0041	0.0157	0.7951	-0.0046	0.0189	0.8089	-0.0139	0.0127	0.2742
rs11942991	men	-0.0208	0.0152	0.1712	-0.0188	0.0181	0.2994	-0.0122	0.0122	0.3189
rs2034629	men	0.0441	0.0163	0.006707	0.0159	0.0197	0.418	0.0254	0.0132	0.05473
rs10223256	men	-0.0037	0.0168	0.8245	0.0082	0.0202	0.6847	-0.0013	0.0137	0.9242
rs17475053	men	-0.0012	0.0169	0.9444	0.0155	0.0202	0.4448	-0.0016	0.0136	0.9091
rs141773782	men	0.0376	0.0562	0.5042	-0.0327	0.0688	0.635	-0.0125	0.0469	0.7899
rs32818	men	0.0192	0.0291	0.5102	0.0301	0.0347	0.3855	0.0216	0.0237	0.364
rs657223	men	0.0342	0.0154	0.02663	-0.0064	0.0186	0.729	0.021	0.0124	0.09106
rs10040658	men	0.0212	0.0156	0.1748	-0.0057	0.0188	0.7604	0.0007	0.0127	0.9547
rs7701443	men	0.0264	0.0157	0.0915	0.0081	0.0189	0.6694	0.0156	0.0127	0.22
rs75831829	men	-0.0104	0.0182	0.5666	-0.0219	0.0219	0.3162	-0.0056	0.0148	0.7037
rs33857	men	0.0024	0.0182	0.8975	-0.0135	0.022	0.5394	0.0036	0.0147	0.8052
rs7704555	men	0.0068	0.0158	0.6689	-0.0107	0.0191	0.5739	0.0008	0.0129	0.9528
rs12519997	men	-0.0102	0.0154	0.509	0.0026	0.0185	0.8876	-0.0035	0.0124	0.7777
rs1574220	men	-0.038	0.029	0.1896	0.021	0.0343	0.5394	-0.0114	0.0235	0.6272
rs1177764	men	-0.0181	0.0154	0.2403	0.0047	0.0185	0.7977	-0.0073	0.0124	0.5582
rs490556	men	0.0119	0.0152	0.4365	0.0136	0.0184	0.4598	0.0121	0.0124	0.3261
rs230820	men	-0.0051	0.0152	0.7386	0.0023	0.0183	0.8979	0.0006	0.0123	0.9615
rs264751	men	0.0227	0.0158	0.1518	0.0131	0.0191	0.4926	0.013	0.0129	0.3125
rs10940166	men	-0.0066	0.0156	0.6728	0.0143	0.0187	0.4443	-0.0091	0.0127	0.4746
rs111735044	men	0.0177	0.0184	0.336	0.006	0.0222	0.7881	0.0163	0.015	0.2767
rs370771	men	-0.0149	0.0153	0.3294	-0.0176	0.0183	0.336	-0.0187	0.0123	0.1295
rs557569	men	0.0069	0.0151	0.6482	0.003	0.0182	0.8685	0.0065	0.0124	0.6018
rs7753558	men	0.0101	0.0159	0.5279	0.0102	0.0191	0.5936	0.0133	0.0129	0.3023
rs9388486	men	-0.0145	0.0152	0.3404	-0.0108	0.0182	0.5521	-0.0156	0.0124	0.2088
rs3777866	men	-0.005	0.0162	0.7578	0.0028	0.0195	0.8845	-0.009	0.0131	0.4905
rs1418201	men	-0.0202	0.0168	0.2313	-0.0018	0.0202	0.9282	-0.0078	0.0135	0.565
rs3853252	men	-0.0109	0.0153	0.477	-0.0087	0.0185	0.6369	-0.0065	0.0124	0.601
rs35540914	men	0.0397	0.0244	0.1044	0.0525	0.0292	0.07203	0.04	0.0199	0.04505
rs41271299	men	0.0033	0.0391	0.932	0.0232	0.047	0.6215	0.0181	0.0321	0.5725
rs9379832	men	-0.0715	0.0171	2.901e-05	-0.0335	0.0204	0.1014	-0.045	0.0137	0.001035
rs2523579	men	-0.019	0.0167	0.2537	-0.0239	0.02	0.2314	-0.0223	0.0135	0.09797
rs61431557	men	-0.0151	0.0218	0.4904	-0.1091	0.027	5.289e-05	-0.042	0.018	0.02004
rs41273794	men	-0.01	0.0166	0.5454	-0.0121	0.0199	0.5438	-0.0019	0.0135	0.8903
rs4149178	men	-0.0147	0.0207	0.4796	0.0123	0.0248	0.6185	0.0077	0.0169	0.6475
rs998584	men	-0.0129	0.0154	0.4022	-0.0306	0.0185	0.09774	-0.0203	0.0124	0.1033
rs12209223	men	0.0242	0.0256	0.3439	0.0085	0.031	0.7837	0.0283	0.0207	0.1701
rs11243202	men	0.0101	0.0153	0.5099	-0.0015	0.0184	0.9347	0.0047	0.0124	0.7028
rs9942510	men	-0.0117	0.0212	0.5812	0.0313	0.0252	0.2141	-0.0057	0.0173	0.7427
rs111703265	men	0.0129	0.0545	0.8122	-0.0177	0.0664	0.7899	-0.0098	0.0447	0.8263
rs1293865	men	0.0488	0.0189	0.009809	0.0152	0.0229	0.5061	0.0277	0.0152	0.0696
rs12535428	men	0.0049	0.0163	0.7654	-0.0089	0.0197	0.6525	0.002	0.0134	0.88
rs273946	men	-0.0238	0.0157	0.1293	-0.0055	0.0188	0.7679	-0.012	0.0127	0.3426
rs80085026	men	0.0212	0.0194	0.273	0.0392	0.0231	0.08976	0.0291	0.0157	0.06443
rs6967145	men	-0.0215	0.0157	0.1704	0.0431	0.0187	0.0212	0.0022	0.0128	0.8612
rs1029534	men	-0.0101	0.0167	0.5461	-0.0258	0.0201	0.1997	-0.0208	0.0137	0.1285
rs1182189	men	-0.0438	0.0167	0.008771	-0.0063	0.0199	0.7521	-0.0285	0.0135	0.03456
rs56389942	men	-0.0121	0.016	0.4492	-0.004	0.0193	0.8351	-0.0122	0.013	0.347
rs10255049	men	0.0252	0.0163	0.1213	-0.0131	0.0197	0.5068	0.0157	0.0132	0.2319
rs38008	men	0.0006	0.0154	0.9676	-0.0023	0.0186	0.901	-0.0011	0.0124	0.9323
rs42041	men	-0.0067	0.0175	0.7027	0.0396	0.0207	0.05538	0.0113	0.0142	0.4286
rs4733732	men	0.0162	0.0189	0.3911	0.0184	0.0227	0.4166	0.0141	0.0151	0.3524
rs894344	men	-0.019	0.0155	0.2207	0.0259	0.0186	0.1635	0.0046	0.0125	0.7107
rs11774206	men	-0.0062	0.0179	0.7294	0.0008	0.0216	0.9717	-0.0063	0.0145	0.6642
rs62501195	men	0.0106	0.021	0.6126	0.0388	0.0252	0.1234	0.028	0.017	0.09968
rs36063247	men	0.0102	0.0233	0.6612	0.0181	0.0281	0.5196	0.0019	0.0191	0.9201
rs112499790	men	0.0044	0.0317	0.8902	-0.0368	0.0389	0.3433	-0.0074	0.0256	0.7729
rs2956605	men	0.0016	0.0156	0.9165	-0.0147	0.0187	0.4308	-0.0033	0.0125	0.7935
rs902144	men	0.0186	0.0153	0.2217	-0.0219	0.0184	0.2337	0.0019	0.0123	0.8759
rs10978654	men	-0.0303	0.0185	0.1006	-0.0149	0.0221	0.5016	-0.0192	0.0149	0.1967
rs10733214	men	-0.0031	0.0202	0.8792	-0.0169	0.0246	0.4903	-0.0079	0.0166	0.6326
rs4837613	men	-0.005	0.0153	0.7433	-0.0221	0.0184	0.2298	-0.0012	0.0124	0.9258
rs3824359	men	-0.0178	0.0216	0.4109	-0.0781	0.0266	0.003295	-0.0291	0.0175	0.09583
rs35307904	men	-0.0155	0.0231	0.5035	-0.0201	0.0277	0.4682	-0.0198	0.0187	0.2897
rs10124620	men	0.0204	0.0154	0.1863	-0.0025	0.0186	0.8947	0.0125	0.0125	0.3198
rs28457763	men	0.013	0.016	0.4192	0.0241	0.0192	0.2087	0.0078	0.0129	0.5442
rs1369156	men	0.0005	0.0151	0.9718	-0.0444	0.0181	0.01441	-0.0154	0.0122	0.2061
rs10787471	men	0.0004	0.0152	0.979	-0.0075	0.0183	0.682	0.0019	0.0125	0.8803
rs61872983	men	-0.0043	0.0172	0.8018	0.0181	0.0206	0.3795	0.0055	0.0139	0.6922
rs67362530	men	0.0155	0.0238	0.5152	-0.0076	0.0288	0.7927	-0.0079	0.0194	0.6832
rs2018527	men	-0.0058	0.0164	0.7229	-0.0217	0.0198	0.2717	-0.0179	0.0132	0.1751
rs1985926	men	-0.0303	0.0154	0.04921	0.0137	0.0184	0.4563	-0.0113	0.0124	0.3615
rs2508710	men	0.0112	0.0196	0.5685	-0.0113	0.0237	0.6325	-0.0003	0.0159	0.986
rs7102705	men	-0.0163	0.0187	0.3834	-0.0481	0.0226	0.03373	-0.019	0.0151	0.2074
rs10840116	men	-0.0004	0.0157	0.9772	-0.0096	0.0189	0.6111	-0.0011	0.0127	0.9309
rs825452	men	-0.0003	0.0154	0.9828	-0.0015	0.0186	0.936	0.0005	0.0125	0.9665
rs71463090	men	0.0029	0.016	0.8572	-0.0042	0.0193	0.8288	-0.0034	0.013	0.7931
rs11534749	men	-0.0148	0.0175	0.3968	0.0129	0.021	0.5375	-0.0132	0.0141	0.3468
rs1262720	men	-0.0198	0.0228	0.3863	0.0038	0.0275	0.8906	-0.0113	0.0186	0.5439
rs754388	men	-0.0051	0.0203	0.8004	-0.0359	0.0236	0.128	-0.0123	0.016	0.4417
rs4779525	men	0.0076	0.0178	0.6715	-0.0222	0.0215	0.3037	-0.0039	0.0143	0.7867
rs8023263	men	0.0103	0.0152	0.4966	-0.0138	0.0182	0.4487	0.0018	0.0122	0.8845
rs28522005	men	0.0081	0.0245	0.7403	0.0664	0.029	0.02212	0.0112	0.0197	0.5715
rs72766557	men	0.0163	0.0179	0.3615	0.0221	0.0214	0.3013	0.005	0.0145	0.7327
rs12941371	men	-0.0145	0.0153	0.3431	0.0005	0.0184	0.9762	-0.0063	0.0123	0.6091
rs12938957	men	0.0383	0.0184	0.0371	0.0245	0.0221	0.2676	0.0288	0.015	0.05484
rs11652657	men	0.0184	0.0151	0.2247	0.0198	0.0182	0.2775	0.0108	0.0122	0.3753
rs10406327	men	-0.0216	0.0152	0.1561	0.0083	0.0183	0.6511	-0.0193	0.0123	0.1149
rs12973230	men	-0.0191	0.0183	0.2963	-0.0322	0.022	0.143	-0.0144	0.0148	0.3323
rs7525637	men	0.0094	0.0167	0.5734	0.0008	0.0202	0.97	0.0096	0.0137	0.4799
rs1226712	men	0.0147	0.0169	0.3836	0.0108	0.0204	0.595	0.0116	0.0137	0.3967
rs2421490	men	0.0103	0.0212	0.6278	-0.0018	0.0255	0.9452	0.0018	0.0168	0.9128
rs7546252	men	0.0365	0.0153	0.01707	0.0283	0.0185	0.1251	0.0378	0.0125	0.002546
rs1415287	men	-0.0204	0.0168	0.2247	-0.0077	0.0202	0.7038	-0.0039	0.0136	0.7721
rs6066114	men	0.0013	0.0158	0.9359	0.0172	0.0191	0.3655	0.0104	0.0128	0.418
rs4809627	men	0.0048	0.0155	0.7582	-0.0257	0.0186	0.1673	-0.0042	0.0125	0.737
rs805769	men	0.0172	0.016	0.2825	0.0368	0.0193	0.05635	0.0221	0.013	0.08995
rs4142037	men	0.0375	0.0156	0.01577	0.0518	0.0187	0.005657	0.0435	0.0127	0.0005921
rs73197345	men	0.0169	0.0223	0.4485	0.0244	0.0268	0.3623	0.0186	0.0183	0.3088
rs1837988	men	-0.0154	0.0167	0.3562	-0.0594	0.0201	0.003203	-0.0273	0.0134	0.04193
rs58584712	men	-0.0206	0.0215	0.3385	-0.0452	0.0263	0.08509	-0.029	0.0175	0.0976
rs10179126	men	0.0203	0.0157	0.1948	0.0299	0.0188	0.112	0.0216	0.0128	0.09052
rs13035033	men	-0.02	0.0172	0.2454	-0.0326	0.0207	0.1151	-0.0241	0.014	0.08486
rs1528240	men	0.0031	0.0151	0.8404	-0.0272	0.0182	0.1352	0.0006	0.0123	0.9589
rs6768611	men	-0.0014	0.016	0.932	0.0048	0.0192	0.8026	-0.0027	0.0129	0.8331
rs1075469	men	-0.0501	0.0196	0.01044	-0.0186	0.0233	0.4248	-0.0278	0.0156	0.07556
rs3775971	men	-0.0067	0.0207	0.7467	-0.0221	0.0251	0.3788	0.0005	0.0166	0.9772
rs13133548	men	-0.0183	0.0151	0.2246	-0.027	0.0182	0.1374	-0.0238	0.0123	0.05287
rs10054063	men	-0.0087	0.0167	0.6	0.0141	0.0201	0.4826	-0.0026	0.0136	0.8495
rs1966265	men	-0.0284	0.0183	0.1193	-0.0178	0.0219	0.4143	-0.0159	0.0146	0.2754
rs34103875	men	0.0184	0.0208	0.3769	0.0215	0.025	0.389	0.0132	0.0171	0.4403
rs1268119	men	0.0177	0.0176	0.3157	-0.004	0.0213	0.8506	0.0048	0.0144	0.7373
rs72959041	men	0.0229	0.0385	0.5512	0.0502	0.0455	0.2702	0.0405	0.0312	0.1939
rs11154730	men	-0.0184	0.0177	0.2992	-0.0138	0.0213	0.5164	-0.0214	0.0142	0.1317
rs1931788	men	0.0134	0.0171	0.433	0.0158	0.0205	0.4419	0.008	0.0138	0.5604
rs2853939	men	0.0056	0.0158	0.7259	0.0212	0.0189	0.2603	0.01	0.0128	0.4321
rs115447786	men	0.0304	0.0414	0.4623	0.0834	0.0497	0.09334	0.0309	0.0339	0.3621
rs6912283	men	-0.0182	0.0153	0.2337	0.0002	0.0183	0.9919	0.0001	0.0124	0.9938
rs1294404	men	-0.0426	0.0156	0.00631	-0.0207	0.0187	0.2695	-0.0362	0.0127	0.004236
rs10248288	men	-0.0076	0.0157	0.6286	0.0075	0.0188	0.6889	0.002	0.0127	0.874
rs1639065	men	-0.0305	0.0154	0.04829	0.001	0.0185	0.9551	-0.0168	0.0125	0.1789
rs117478964	men	-0.0221	0.0424	0.6025	-0.088	0.0515	0.08732	-0.0441	0.0344	0.2001
rs12155623	men	0.0166	0.0154	0.2821	-0.0045	0.0186	0.808	0.0071	0.0125	0.5692
rs2228591	men	-0.0007	0.0321	0.9814	-0.0408	0.0393	0.3	-0.0085	0.0259	0.7424
rs4452856	men	-0.0093	0.0216	0.6659	-0.0222	0.0263	0.3983	-0.0149	0.0177	0.399
rs4978650	men	-0.0032	0.0153	0.8317	-0.0066	0.0183	0.7172	-0.0027	0.0124	0.8297
rs2387099	men	-0.0159	0.0244	0.5134	-0.0027	0.0292	0.9257	-0.0164	0.0193	0.3958
rs10512248	men	0.013	0.0161	0.4195	0.0258	0.0192	0.1786	0.0087	0.0129	0.5013
rs12572775	men	0.0165	0.0152	0.2773	0.0182	0.0183	0.321	0.0194	0.0124	0.1167
rs3824804	men	-0.017	0.0151	0.2601	0.0273	0.0183	0.1361	-0.0016	0.0123	0.8954
rs12774134	men	0.0105	0.0234	0.6526	-0.0134	0.0283	0.636	-0.0132	0.019	0.4886
rs779933	men	-0.0015	0.0154	0.9247	-0.0189	0.0185	0.3063	-0.0096	0.0125	0.4412
rs12354762	men	-0.0212	0.0158	0.1792	0.0185	0.0189	0.3277	-0.0116	0.0129	0.3696
rs7123283	men	-0.0015	0.0152	0.9231	0.0106	0.0183	0.5625	0.0011	0.0123	0.9297
rs10832776	men	0.0306	0.0157	0.05087	0.0279	0.0188	0.1378	0.0265	0.0126	0.03571
rs61869763	men	0.0243	0.026	0.351	0.047	0.0311	0.131	0.0321	0.0206	0.1201
rs2002028	men	0.0166	0.0231	0.4732	-0.0216	0.028	0.4403	0.0004	0.0183	0.9843
rs1316377	men	0.0087	0.016	0.584	-0.0095	0.0193	0.6222	0.0042	0.0129	0.7441
rs10843203	men	-0.0153	0.0166	0.358	-0.0368	0.0201	0.06662	-0.0187	0.0136	0.1698
rs12422600	men	-0.005	0.0159	0.7531	0.0016	0.0191	0.9337	0	0.0128	0.9998
rs6489548	men	-0.0362	0.0154	0.01875	-0.013	0.0185	0.4811	-0.0145	0.0124	0.2423
rs34118426	men	0.0228	0.017	0.1784	0.0087	0.0203	0.6694	0.0214	0.0136	0.1158
rs4899401	men	0	0.0173	0.9981	0.0117	0.0212	0.5826	0.0068	0.0122	0.5782
rs7155922	men	-0.0049	0.0176	0.7821	-0.0239	0.0216	0.2678	-0.0061	0.0124	0.6243
rs862049	men	0.0084	0.0164	0.608	-0.0094	0.0221	0.6711	0.0039	0.0128	0.7596
rs7150333	men	-0.005	0.0179	0.7806	0.0077	0.0208	0.7131	0.0081	0.0126	0.5228
rs112635299	men	-0.1767	0.07	0.0116	-0.0497	0.082	0.5445	-0.1487	0.0496	0.002715
rs1820489	men	0.0759	0.0272	0.005161	0.0928	0.0329	0.004854	0.0783	0.0217	0.0003094
rs975210	men	0.0069	0.0206	0.7375	0.007	0.0247	0.7778	0.0075	0.0166	0.6513
rs1550436	men	0.0087	0.0152	0.5668	0.0171	0.0183	0.3491	0.0124	0.0124	0.3174
rs59081368	men	0.0502	0.0375	0.1815	0.0525	0.0457	0.2505	0.0576	0.0309	0.06267
rs71385734	men	-0.0087	0.0212	0.6817	0.0118	0.0253	0.6418	-0.0118	0.0174	0.4963
rs760118	men	-0.0255	0.0153	0.09494	-0.0367	0.0184	0.04625	-0.0376	0.0124	0.00236
rs1876001	men	0.0064	0.0153	0.6733	0.0075	0.0184	0.6849	0.0125	0.0124	0.3134
rs138937927	men	-0.0215	0.0583	0.7129	0.0428	0.0686	0.5326	0.0251	0.0472	0.5951
rs13338700	men	0.026	0.0195	0.1821	-0.0294	0.0238	0.2158	0.0102	0.0159	0.5195
rs258322	men	-0.0338	0.0259	0.1926	-0.004	0.0309	0.8964	-0.0229	0.0202	0.2576
rs62068770	men	0.0082	0.0171	0.6309	-0.0145	0.0206	0.482	-0.0036	0.014	0.7956
rs227723	men	-0.0029	0.0167	0.862	0.0162	0.02	0.4193	0.0018	0.0135	0.8923
rs35631456	men	-0.0265	0.0255	0.2978	-0.0196	0.0307	0.523	-0.0214	0.0208	0.3032
rs9908473	men	-0.0258	0.0151	0.0884	-0.0386	0.0181	0.03327	-0.0217	0.0123	0.07836
rs4788891	men	-0.0137	0.0197	0.4844	-0.0146	0.0238	0.541	-0.0099	0.0161	0.5405
rs12600861	men	0.0139	0.0158	0.3788	-0.0115	0.0191	0.5473	0.0083	0.0128	0.5173
rs7238093	men	-0.0112	0.0191	0.5556	0.0159	0.0228	0.4866	0.0002	0.0153	0.9906
rs34170196	men	-0.0003	0.017	0.9864	0.0297	0.0204	0.145	0.0071	0.014	0.6099
rs3786201	men	-0.0138	0.0173	0.4237	0.0369	0.0207	0.07479	0.0109	0.0139	0.4332
rs284661	men	-0.0121	0.0157	0.4412	-0.0027	0.0188	0.8877	-0.0059	0.0126	0.6385
rs76729345	men	-0.0056	0.018	0.7541	-0.0327	0.0218	0.1347	-0.0158	0.0146	0.2799
rs7534091	men	-0.0094	0.0173	0.5889	-0.0345	0.021	0.1007	-0.0184	0.0139	0.1872
rs6428789	men	0.0062	0.0153	0.6842	-0.0123	0.0185	0.5059	0.01	0.0124	0.4213
rs6679313	men	-0.0009	0.0159	0.9537	-0.0217	0.0192	0.2573	-0.0045	0.0128	0.7282
rs6686115	men	-0.0214	0.0183	0.2429	-0.0523	0.0223	0.01887	-0.0343	0.0148	0.0201
rs56265117	men	-0.0005	0.0171	0.9757	-0.0058	0.0207	0.7798	0.0063	0.0138	0.6493
rs1327123	men	-0.022	0.0161	0.1734	-0.0015	0.0193	0.9369	-0.0156	0.013	0.2303
rs55893113	men	-0.0256	0.0169	0.1289	-0.0131	0.0202	0.5182	-0.0104	0.0136	0.4427
rs715300	men	-0.0049	0.0164	0.7666	-0.006	0.0198	0.7606	-0.0078	0.0132	0.5545
rs116565244	men	0.015	0.0343	0.6619	0.0338	0.041	0.4109	0.0179	0.0281	0.5226
rs12727784	men	0.0038	0.0151	0.8016	-0.0049	0.0181	0.7859	0.0013	0.0123	0.913
rs9442571	men	0.0153	0.023	0.5048	0.0157	0.0276	0.5701	0.0073	0.0188	0.6995
rs58842569	men	0.0148	0.016	0.3571	-0.002	0.0192	0.9162	0.0099	0.013	0.446
rs13051496	men	0.0055	0.0186	0.7678	-0.008	0.0224	0.7207	0.0032	0.0152	0.8334
rs8142686	men	0.0052	0.0152	0.7304	-0.0017	0.0182	0.9252	-0.0023	0.0122	0.8526
rs2034395	men	-0.0172	0.0212	0.4153	0.014	0.0253	0.5799	0.0044	0.0171	0.798
rs76359852	men	0.0005	0.0198	0.9787	-0.0206	0.0239	0.3886	-0.0069	0.0162	0.6689
rs57862683	men	0.0037	0.0154	0.8085	0.0177	0.0184	0.3361	0.0169	0.0124	0.1745
rs113386058	men	0.0009	0.0467	0.9841	0.0312	0.0548	0.5691	0.0237	0.0379	0.5313
rs76426653	men	-0.0044	0.0419	0.9157	0.0326	0.0506	0.5191	-0.0139	0.0307	0.6521
rs145296160	men	0.0791	0.0738	0.2839	0.2924	0.0848	0.0005654	0.1526	0.0605	0.01171
rs10204224	men	0.0117	0.0168	0.4854	0.0134	0.0202	0.5052	0.0079	0.0137	0.5651
rs6437055	men	0.0052	0.0155	0.7349	0.0103	0.0187	0.5825	0.008	0.0126	0.5275
rs1369703	men	-0.0042	0.0152	0.7832	0.0102	0.0183	0.5792	-0.0011	0.0123	0.9295
rs12714401	men	0.0023	0.0162	0.8859	0.0215	0.0195	0.2704	0.0079	0.0132	0.5497
rs2276671	men	-0.007	0.0169	0.6788	-0.0215	0.0202	0.2878	-0.0144	0.0136	0.2893
rs60563966	men	-0.0134	0.016	0.4022	0.0052	0.0193	0.7875	0.0013	0.013	0.9217
rs354235	men	-0.0078	0.016	0.624	0.0147	0.0192	0.4427	-0.0035	0.0129	0.7841
rs59985551	men	-0.0294	0.0178	0.09752	-0.0382	0.0213	0.07315	-0.0304	0.0143	0.0337
rs7606466	men	-0.0016	0.0154	0.9196	-0.0312	0.0186	0.09313	-0.0106	0.0125	0.3958
rs13064209	men	-0.0049	0.0157	0.7528	0.0059	0.0189	0.7564	-0.0011	0.0128	0.9285
rs2597513	men	-0.0068	0.0243	0.7795	-0.0171	0.0294	0.5609	-0.0143	0.0201	0.477
rs9870122	men	-0.0058	0.0173	0.7361	-0.0129	0.0209	0.5371	-0.0118	0.0142	0.4061
rs1344672	men	0.0221	0.0153	0.148	-0.0024	0.0185	0.8967	0.0152	0.0124	0.2188
rs9809610	men	0.0017	0.0156	0.9151	-0.0071	0.0188	0.7079	-0.0008	0.0126	0.9509
rs76376429	men	0.0069	0.0442	0.8757	0.075	0.0523	0.1511	0.0552	0.0365	0.1304
rs2355944	men	0.0153	0.0245	0.5327	-0.0129	0.0296	0.6624	-0.0112	0.0199	0.5718
rs7619465	men	0.02	0.0152	0.1902	0.0329	0.0183	0.07327	0.0153	0.0125	0.2198
rs9311676	men	-0.0092	0.0155	0.5527	-0.0281	0.0186	0.1308	-0.0111	0.0127	0.3815
rs7621604	men	0.0122	0.0153	0.4275	0.0295	0.0185	0.1104	0.0189	0.0124	0.1279
rs7625645	men	0.0095	0.0159	0.5497	0.0298	0.0192	0.1192	0.0122	0.0128	0.3398
rs56095409	men	-0.0227	0.0153	0.139	-0.026	0.0185	0.1611	-0.0249	0.0125	0.04573
rs73802707	men	-0.0185	0.0209	0.3746	0.0449	0.025	0.07248	0.0118	0.017	0.4878
rs62302275	men	0.0332	0.017	0.05059	0.0073	0.0205	0.7231	0.0115	0.0138	0.4044
rs60884807	men	-0.0164	0.0182	0.3684	-0.0191	0.0219	0.3852	-0.0041	0.0148	0.784
rs116302901	men	-0.0109	0.0792	0.8906	-0.0533	0.0962	0.5792	-0.069	0.0655	0.2925
rs4836470	men	0.0299	0.0295	0.3104	0.0295	0.0353	0.4022	0.0298	0.0241	0.2165
rs10057069	men	0.0031	0.017	0.856	-0.0193	0.0205	0.3468	0.0021	0.0139	0.8805
rs188563557	men	-0.0364	0.0455	0.4233	0.0733	0.053	0.1669	-0.0142	0.0365	0.6979
rs1694059	men	0.0058	0.0154	0.7039	0.0208	0.0185	0.2605	0.0092	0.0124	0.4576
rs392794	men	-0.0201	0.0173	0.2464	-0.0313	0.0209	0.1344	-0.023	0.0139	0.09808
rs62370702	men	0.0152	0.0242	0.5298	-0.0379	0.0296	0.1994	0.0006	0.0199	0.9766
rs10065531	men	-0.0025	0.0161	0.8758	0.0266	0.0193	0.1682	0.0236	0.013	0.06953
rs1933801	men	-0.0177	0.0163	0.2773	-0.0062	0.0196	0.7533	-0.0151	0.0132	0.2524
rs9385002	men	-0.0004	0.0176	0.9837	-0.0326	0.0213	0.1259	-0.0059	0.0142	0.679
rs9389984	men	-0.0211	0.0171	0.2176	0.0018	0.0205	0.9302	-0.0119	0.0138	0.3869
rs2609301	men	0.0424	0.0177	0.01679	0.0041	0.0214	0.8481	0.0245	0.0145	0.09204
rs7773004	men	-0.0135	0.0151	0.3714	-0.0007	0.0182	0.9699	-0.0046	0.0123	0.7103
rs2780226	men	0.0277	0.0264	0.294	0.0399	0.032	0.2114	0.0158	0.0212	0.4537
rs13210323	men	0.0165	0.0168	0.3283	0.0063	0.0203	0.7545	0.0206	0.0136	0.1281
rs73407643	men	0.0763	0.0596	0.2003	0.0913	0.07	0.1922	0.0888	0.0477	0.06282
rs12211255	men	0.0223	0.0252	0.3777	0.0103	0.0305	0.7357	0.0266	0.0203	0.1901
rs9379130	men	0.0097	0.0152	0.5256	0.0005	0.0183	0.9761	0.0043	0.0124	0.731
rs6924424	men	-0.0123	0.0213	0.5624	0.0324	0.0252	0.1994	-0.0057	0.0173	0.7422
rs75770038	men	-0.0142	0.0298	0.6338	0.0018	0.0358	0.96	-0.0181	0.0244	0.4577
rs13193461	men	0.013	0.0204	0.5244	0.0072	0.0246	0.7699	0.0104	0.0167	0.5325
rs273992	men	0.0031	0.0155	0.843	0.0212	0.0186	0.2546	0.0141	0.0126	0.2629
rs822551	men	-0.0089	0.0197	0.6515	0.0057	0.0236	0.8085	0.0052	0.016	0.7438
rs73086541	men	0.0046	0.0153	0.7647	-0.005	0.0185	0.786	0.0109	0.0124	0.38
rs10950949	men	-0.0187	0.0157	0.2327	0.0434	0.0187	0.02029	0.0041	0.0128	0.747
rs552707	men	-0.0094	0.0169	0.579	-0.0249	0.0203	0.2203	-0.0189	0.0138	0.1711
rs2533884	men	-0.0509	0.0168	0.002414	-0.0131	0.02	0.5124	-0.0342	0.0135	0.01166
rs37974	men	-0.0055	0.0154	0.7235	-0.0018	0.0185	0.9244	-0.0056	0.0125	0.6539
rs10269774	men	-0.0028	0.0159	0.8599	0.0138	0.019	0.4661	0.0039	0.0129	0.7639
rs1550162	men	-0.0354	0.017	0.03751	-0.0373	0.0204	0.06779	-0.0243	0.0136	0.07521
rs6986256	men	0.0162	0.0189	0.3911	0.0197	0.0227	0.3855	0.0143	0.0151	0.3438
rs6988451	men	0.0136	0.0162	0.4005	0.0077	0.0194	0.6905	0.0029	0.0131	0.8234
rs12678855	men	-0.0158	0.0206	0.4433	-0.0339	0.0248	0.1722	-0.0191	0.0167	0.2521
rs9409081	men	-0.0085	0.0174	0.6258	-0.0134	0.021	0.5242	-0.001	0.014	0.9415
rs10990568	men	0.017	0.0154	0.2692	0.0047	0.0185	0.8016	0.0087	0.0125	0.4829
rs66923674	men	0.0138	0.0224	0.5389	-0.0117	0.0272	0.6676	-0.0041	0.0183	0.8226
rs1784121	men	-0.0227	0.0152	0.1349	-0.0275	0.0182	0.1313	-0.0165	0.0123	0.1795
rs1557765	men	0.0302	0.0156	0.05353	0.0221	0.0188	0.2383	0.0248	0.0126	0.04849
rs2301254	men	0.0364	0.0157	0.02048	0.0587	0.0189	0.001883	0.0355	0.0127	0.005156
rs7103835	men	-0.0076	0.0163	0.6435	-0.0068	0.0197	0.7283	-0.0131	0.0132	0.3208
rs667515	men	-0.019	0.0159	0.2333	0	0.0191	0.9994	-0.0135	0.0129	0.296
rs10840326	men	0.026	0.0153	0.08866	-0.011	0.0184	0.5507	0.0148	0.0123	0.2306
rs17438571	men	0.005	0.0189	0.7915	-0.015	0.0229	0.5139	-0.0017	0.0154	0.9106
rs10773049	men	-0.0026	0.0154	0.8668	-0.0051	0.0185	0.783	-0.0013	0.0124	0.9167
rs1860385	men	-0.0029	0.0153	0.8476	0.0233	0.0184	0.2048	0.0098	0.0123	0.4273
rs8189480	men	-0.0445	0.0155	0.004098	-0.0061	0.0186	0.7426	-0.0252	0.0127	0.04631
rs9583489	men	-0.0081	0.0169	0.6345	-0.027	0.0205	0.1886	-0.0132	0.0139	0.3411
rs797486	men	-0.0245	0.0228	0.2831	0.0033	0.0274	0.9043	-0.0142	0.0185	0.4444
rs6493652	men	0.0008	0.0162	0.9626	-0.0225	0.0196	0.25	-0.0049	0.0131	0.7106
rs727479	men	-0.0007	0.0158	0.9636	-0.0184	0.019	0.3325	-0.009	0.0128	0.4818
rs12103006	men	-0.0279	0.0152	0.06689	-0.0074	0.0183	0.6843	-0.016	0.0123	0.1922
rs3747577	men	0.0272	0.0177	0.1251	0.001	0.0215	0.9643	0.0109	0.0144	0.4503
rs34050011	men	-0.0048	0.0155	0.7552	-0.0115	0.0187	0.5388	-0.0119	0.0125	0.3431
rs12923138	men	-0.012	0.0156	0.4423	0.0267	0.0187	0.1535	-0.0017	0.0126	0.8911
rs748196	men	-0.0177	0.0153	0.2456	-0.0026	0.0184	0.8891	-0.0074	0.0123	0.5473
rs62074125	men	-0.0218	0.0183	0.2337	-0.0263	0.022	0.231	-0.0155	0.015	0.299
rs758598	men	-0.004	0.0161	0.8024	-0.0011	0.0194	0.9545	-0.0116	0.013	0.3712
rs9902966	men	-0.0156	0.0196	0.4271	-0.0163	0.0238	0.4926	-0.0104	0.0161	0.5193
rs4420634	men	-0.0021	0.0188	0.9106	0.0159	0.0225	0.4799	0.0026	0.0151	0.8633
rs7247222	men	0.0046	0.0158	0.7691	0.0134	0.019	0.4808	0.0043	0.0128	0.736
rs2061705	men	0.0472	0.0153	0.001974	-0.0012	0.0183	0.9488	0.0219	0.0124	0.07713
rs7536458	men	-0.0095	0.0173	0.5827	-0.0345	0.021	0.1005	-0.0184	0.0139	0.1853
rs6663980	men	0.0146	0.0169	0.3891	0.011	0.0204	0.5892	0.0108	0.0137	0.4328
rs9425291	men	0.0313	0.0153	0.04089	0.0321	0.0184	0.08119	0.0367	0.0125	0.003324
rs313736	men	-0.0033	0.0155	0.8317	0.0021	0.0186	0.9094	-0.0079	0.0125	0.5283
rs11700141	men	-0.0061	0.0157	0.7003	-0.0115	0.019	0.5433	-0.0149	0.0127	0.2405
rs11697492	men	0.0021	0.0282	0.9405	0.0326	0.0337	0.3327	0.0122	0.0231	0.5972
rs28451064	men	0.0159	0.0235	0.4996	0.0611	0.0279	0.02846	0.0372	0.0192	0.05291
rs2294239	men	0.0007	0.0154	0.9646	-0.038	0.0185	0.03969	-0.0123	0.0124	0.3216
rs13056562	men	-0.0033	0.0221	0.8814	0.0105	0.0266	0.6924	-0.0019	0.0181	0.9145
rs779390	men	0.0009	0.0152	0.9534	-0.0167	0.0183	0.3624	-0.0062	0.0123	0.6151
rs2083212	men	-0.0281	0.0168	0.09448	-0.0258	0.0202	0.2018	-0.021	0.0135	0.1207
rs10177093	men	0.0133	0.0152	0.3811	-0.0139	0.0183	0.4461	0.0107	0.0123	0.385
rs11695471	men	-0.0088	0.0163	0.5867	0.0198	0.0194	0.3081	-0.0028	0.0132	0.8334
rs1100190	men	-0.0063	0.0161	0.6949	-0.0542	0.0194	0.00509	-0.0197	0.013	0.1311
rs900400	men	-0.0001	0.0154	0.9936	-0.0139	0.0186	0.4567	-0.0019	0.0125	0.8781
rs11235	men	0.02	0.0154	0.1932	-0.0169	0.0185	0.3615	0.0089	0.0124	0.4716
rs73859922	men	0.0225	0.0202	0.2661	-0.0011	0.0245	0.9654	0.0118	0.0165	0.4752
rs2353939	men	-0.0188	0.0155	0.2259	-0.0423	0.0187	0.02335	-0.0345	0.0125	0.005947
rs6844659	men	-0.0355	0.0157	0.02342	-0.0335	0.0189	0.07574	-0.0305	0.0127	0.01629
rs467897	men	0.0137	0.0166	0.4071	-0.0069	0.02	0.7283	0.0022	0.0135	0.868
rs55747751	men	0.01	0.0293	0.7316	-0.0445	0.0355	0.2099	-0.0092	0.024	0.7016
rs13358657	men	-0.0185	0.0225	0.4104	-0.0031	0.0269	0.9087	-0.0124	0.0184	0.499
rs465983	men	-0.0124	0.0178	0.4866	-0.0247	0.0214	0.2493	-0.0121	0.0143	0.396
rs2853986	men	0.0478	0.0243	0.04903	0.0764	0.0286	0.007606	0.0583	0.0198	0.003157
rs147627829	men	0.0372	0.0419	0.3758	0.0785	0.0504	0.1196	0.0334	0.0342	0.3296
rs3904600	men	-0.0196	0.0157	0.2126	-0.0079	0.0189	0.6762	-0.017	0.0129	0.1896
rs112498803	men	-0.0079	0.0274	0.7739	0.0159	0.0329	0.628	-0.0136	0.0223	0.5429
rs2021885	men	0.0154	0.0166	0.354	-0.0169	0.0204	0.4074	0.0062	0.0135	0.6473
rs2268382	men	0.0039	0.0161	0.8072	0.0032	0.0194	0.8684	0.0091	0.013	0.4817
rs10258495	men	0.0089	0.0158	0.5762	0.0041	0.0191	0.8283	0.0039	0.0128	0.7602
rs2067087	men	0.0059	0.017	0.7282	0.0304	0.0205	0.1366	0.0184	0.0137	0.1797
rs1635853	men	-0.0097	0.0154	0.5304	-0.0094	0.0185	0.6109	-0.0156	0.0124	0.2107
rs2891335	men	0.0204	0.0172	0.234	0.0229	0.0207	0.2682	0.0207	0.0139	0.1357
rs2921036	men	0.0042	0.0166	0.8004	0.0028	0.02	0.8905	0.002	0.0133	0.8797
rs7852510	men	0.0144	0.0155	0.3521	-0.0018	0.0187	0.9217	-0.0053	0.0126	0.6707
rs1787701	men	-0.0236	0.0152	0.1205	-0.0271	0.0183	0.1375	-0.0198	0.0123	0.1087
rs11504316	men	-0.0474	0.0166	0.004204	-0.0036	0.02	0.8584	-0.027	0.0135	0.04583
rs9515201	men	-0.0043	0.0166	0.797	-0.0108	0.0201	0.5903	-0.0038	0.0136	0.7805
rs4248927	men	0.0559	0.0459	0.2234	0.0585	0.0559	0.2953	0.0447	0.0365	0.2202
rs35344256	men	0.0098	0.0171	0.5665	0.028	0.0205	0.1725	0.015	0.0138	0.2756
rs7256111	men	0.0049	0.0158	0.7552	0.014	0.019	0.4628	0.0046	0.0128	0.7169
rs4471313	men	0.0159	0.0169	0.3468	0.0115	0.0204	0.5706	0.0119	0.0137	0.3858
rs9492440	men	-0.0313	0.0174	0.07284	-0.0122	0.0209	0.5592	-0.0288	0.0143	0.04339
rs2523583	men	0.0043	0.0181	0.8124	-0.0202	0.0217	0.3521	-0.0062	0.0147	0.6731
rs9270541	men	0.0466	0.0167	0.005171	0.0318	0.0197	0.1063	0.0321	0.0133	0.01575
rs12662365	men	0.0023	0.0162	0.8848	-0.0102	0.0196	0.6026	0.0118	0.0131	0.3657
rs2143787	men	0.0051	0.0166	0.7606	0.0255	0.02	0.2034	0.0146	0.0136	0.2859
rs4738141	men	0.0148	0.0174	0.395	0.0204	0.0209	0.3284	0.0156	0.014	0.2642
rs17094222	men	-0.0083	0.0186	0.6536	-0.0079	0.0223	0.7235	-0.0133	0.0149	0.3725
rs11191356	men	-0.0617	0.0261	0.01816	-0.0185	0.0317	0.5588	-0.0385	0.0205	0.06017
rs79780963	men	0.0752	0.0267	0.004846	0.0656	0.0322	0.04174	0.0718	0.0211	0.0006588
rs7903146	men	0.0022	0.0166	0.8935	0.0198	0.0199	0.3198	0.0069	0.0136	0.6146
rs845084	men	-0.0243	0.0171	0.1566	0.0192	0.0205	0.3495	-0.0095	0.0137	0.49
rs12251016	men	-0.0222	0.016	0.1671	-0.0296	0.0192	0.1235	-0.021	0.0131	0.1094
rs11251291	men	-0.0143	0.0152	0.3469	0.0122	0.0183	0.5061	-0.0086	0.0124	0.4871
rs3758438	men	-0.0049	0.0281	0.8623	-0.0176	0.0338	0.6018	-0.034	0.0222	0.1256
rs12761779	men	0.0264	0.0162	0.1037	0.0317	0.0195	0.1039	0.0256	0.0131	0.05053
rs7072873	men	-0.0155	0.0152	0.3077	-0.0137	0.0183	0.4565	-0.0205	0.0123	0.09438
rs10788494	men	0.0006	0.0153	0.9687	0.0404	0.0184	0.02804	0.0104	0.0124	0.4006
rs10883026	men	0.0068	0.0153	0.6557	-0.0208	0.0184	0.2588	-0.0086	0.0124	0.4877
rs12286929	men	0.0066	0.0151	0.6645	-0.0044	0.0181	0.809	0	0.0123	0.9997
rs7933085	men	-0.0136	0.0153	0.3722	-0.0132	0.0183	0.4714	-0.0082	0.0123	0.5064
rs900144	men	0.0048	0.0152	0.7507	-0.0423	0.0182	0.0202	-0.011	0.0123	0.3726
rs10894670	men	-0.0092	0.0155	0.5531	0.0072	0.0188	0.7016	-0.0025	0.0127	0.8423
rs6265	men	-0.0184	0.019	0.3325	-0.0176	0.0229	0.442	-0.0191	0.0153	0.2101
rs1765139	men	-0.0106	0.0185	0.5682	-0.0032	0.0223	0.8862	-0.0091	0.015	0.5458
rs2862996	men	-0.0052	0.0163	0.7494	0.0405	0.0198	0.04032	0.0052	0.0133	0.6975
rs7124681	men	0.0007	0.0153	0.9633	0.0019	0.0185	0.9197	0.0057	0.0124	0.6464
rs7102454	men	-0.037	0.0159	0.01988	-0.0094	0.0192	0.6251	-0.0208	0.0128	0.1051
rs11228371	men	-0.0107	0.0155	0.492	-0.0216	0.0187	0.2489	-0.016	0.0125	0.2035
rs349071	men	0.029	0.0151	0.05551	-0.0292	0.0182	0.1094	0.0028	0.0122	0.8197
rs7113874	men	0.01	0.0158	0.5276	-0.0093	0.0192	0.6257	0.0002	0.0128	0.985
rs647248	men	-0.035	0.0152	0.0213	-0.0218	0.0182	0.231	-0.0197	0.0122	0.1068
rs7488867	men	-0.0113	0.0171	0.5083	0.0183	0.0205	0.3713	0.0003	0.0137	0.9855
rs10850184	men	0.032	0.0162	0.04827	-0.0171	0.0196	0.3843	0.0144	0.0131	0.2724
rs11067700	men	0.0264	0.0153	0.08404	0.0202	0.0183	0.2714	0.0266	0.0124	0.03159
rs12369179	men	-0.0222	0.0288	0.4403	-0.0263	0.0345	0.4452	-0.0258	0.0234	0.2704
rs10902480	men	0.0081	0.0206	0.6945	0.0034	0.0247	0.8893	0.0039	0.0164	0.8095
rs10772983	men	0.006	0.0151	0.6911	0.0125	0.0182	0.4933	0.0037	0.0122	0.763
rs10842240	men	0.0144	0.0224	0.5206	-0.0033	0.027	0.9032	0.0162	0.0179	0.365
rs11170468	men	0.0025	0.0177	0.8891	0.0154	0.0213	0.4696	0.0137	0.0145	0.3457
rs11181001	men	-0.0039	0.0153	0.799	0.0201	0.0184	0.2758	0.0144	0.0124	0.2459
rs76895963	men	-0.2429	0.0605	5.979e-05	-0.2227	0.0728	0.002233	-0.2197	0.0498	1.038e-05
rs7132908	men	-0.0055	0.0156	0.7236	-0.0191	0.0188	0.3088	-0.0045	0.0126	0.7226
rs705704	men	-0.0123	0.0162	0.4498	0.0159	0.0194	0.4127	0.0006	0.0131	0.9606
rs1689437	men	-0.01	0.0313	0.7482	0.0063	0.0383	0.8683	0.012	0.0256	0.639
rs11611246	men	0.0198	0.019	0.2967	0.0227	0.0228	0.319	0.0083	0.0151	0.5839
rs9522279	men	0.0297	0.0154	0.05313	0.0062	0.0185	0.737	0.0191	0.0124	0.1252
rs2012835	men	0.0169	0.0174	0.3315	0.0252	0.0209	0.2271	0.0145	0.0142	0.3087
rs2504236	men	0.0098	0.0152	0.519	0.0074	0.0183	0.6864	0.0125	0.0123	0.3097
rs9595893	men	-0.0053	0.0156	0.7325	0.0136	0.0187	0.4687	0.0007	0.0126	0.9581
rs9603697	men	-0.0066	0.0163	0.6848	-0.006	0.0195	0.7573	0.0025	0.0131	0.846
rs12429545	men	-0.054	0.023	0.01868	0.0212	0.0271	0.4344	-0.014	0.0181	0.4399
rs7338127	men	0	0.016	0.9977	0.0015	0.0192	0.939	-0.0082	0.013	0.53
rs1441264	men	0.012	0.0158	0.4503	0.0202	0.019	0.2891	0.016	0.0127	0.2085
rs912690	men	-0.0364	0.0153	0.01705	0.0089	0.0183	0.6262	-0.0097	0.0123	0.4323
rs9168	men	0.0687	0.0167	3.869e-05	0.0166	0.0202	0.4107	0.044	0.0136	0.001187
rs7161194	men	0.0382	0.017	0.02425	-0.0068	0.0211	0.7478	0.0188	0.0137	0.1681
rs7143963	men	0.0002	0.0214	0.9921	-0.068	0.0279	0.01485	-0.0196	0.0158	0.2145
rs10132280	men	0.0236	0.0188	0.208	0.021	0.023	0.3616	0.017	0.0134	0.2071
rs1811859	men	-0.0221	0.0197	0.2631	0.0108	0.0236	0.6471	0.0038	0.0152	0.8042
rs1955540	men	-0.0464	0.0216	0.03127	-0.0007	0.0259	0.9797	-0.0165	0.0157	0.2922
rs4900714	men	-0.0054	0.0173	0.7564	-0.0296	0.0201	0.1409	-0.0036	0.0123	0.7695
rs217672	men	0.005	0.0198	0.7991	0.0169	0.0219	0.4399	0.0092	0.0139	0.5103
rs3902951	men	0.0159	0.0208	0.4451	-0.0036	0.0255	0.8888	0.0102	0.0145	0.4821
rs17109256	men	-0.0086	0.0198	0.6641	0.0161	0.025	0.5192	-0.0025	0.0155	0.8694
rs34918753	men	-0.0038	0.0207	0.855	0.0101	0.0254	0.691	0.0021	0.0148	0.8856
rs11160119	men	-0.0094	0.0178	0.5978	0.0068	0.0206	0.7435	-0.0111	0.0125	0.3754
rs11636536	men	0.0142	0.0151	0.3465	0.0136	0.0181	0.452	0.0121	0.0123	0.3238
rs10851458	men	-0.0162	0.0154	0.2914	-0.014	0.0184	0.4448	-0.0105	0.0124	0.3967
rs4776970	men	0.0256	0.0157	0.1031	-0.0076	0.0189	0.6872	0.0238	0.0127	0.06196
rs58429335	men	0.0102	0.0283	0.7177	0.0141	0.0346	0.6836	0.0212	0.0231	0.3594
rs4777541	men	0.0453	0.0186	0.01514	0.0075	0.0222	0.7365	0.0326	0.015	0.02922
rs8041222	men	-0.042	0.0154	0.006461	-0.0158	0.0186	0.3942	-0.0306	0.0125	0.01391
rs8036171	men	-0.0002	0.0158	0.9894	-0.0152	0.019	0.4222	-0.002	0.0128	0.8765
rs9926784	men	0.0047	0.0196	0.8093	-0.0021	0.0235	0.9303	-0.0022	0.0156	0.8887
rs3888190	men	0.0068	0.0157	0.6657	0.0161	0.0189	0.3939	0.0084	0.0128	0.5109
rs57149692	men	0.0025	0.0156	0.8718	-0.0181	0.0189	0.338	-0.0056	0.0127	0.6609
rs12448257	men	0.0085	0.019	0.6565	-0.0477	0.0232	0.03953	0.0002	0.0153	0.9908
rs879620	men	0.007	0.0155	0.6505	0.0121	0.0187	0.5164	0.0113	0.0126	0.3703
rs1558902	men	-0.0031	0.0153	0.8385	-0.0137	0.0184	0.4566	-0.0062	0.0125	0.622
rs889398	men	-0.0173	0.0154	0.2598	-0.0038	0.0184	0.838	-0.0172	0.0125	0.1684
rs75950518	men	-0.0109	0.025	0.6626	-0.0042	0.0305	0.8911	0.0073	0.0205	0.7212
rs28483459	men	-0.012	0.0168	0.4767	-0.0492	0.0204	0.01569	-0.024	0.0136	0.07746
rs7206608	men	-0.0176	0.0164	0.2838	-0.0071	0.0198	0.7211	-0.017	0.0135	0.2065
rs3923783	men	-0.0187	0.02	0.3485	-0.0312	0.0242	0.1967	-0.0167	0.0162	0.3026
rs4986044	men	-0.011	0.0153	0.4734	-0.0023	0.0184	0.9008	-0.0107	0.0124	0.3857
rs8065172	men	0.01	0.0177	0.5724	0.0056	0.0213	0.7911	0.011	0.0142	0.4393
rs12150665	men	0.003	0.0154	0.8479	0.0102	0.0185	0.5805	0.0025	0.0124	0.8415
rs676387	men	0.0576	0.0171	0.0007403	0.0401	0.0205	0.05076	0.0377	0.0138	0.006207
rs208015	men	-0.0056	0.0282	0.8411	0.0101	0.0338	0.7658	0.0051	0.0223	0.8186
rs12450045	men	0.0134	0.0156	0.3902	0.0011	0.019	0.9548	0.0013	0.0128	0.9173
rs78369934	men	0.0277	0.0351	0.4289	0.0096	0.0425	0.8214	0.0321	0.0288	0.2645
rs12939549	men	0.0033	0.0152	0.8295	0.0302	0.0183	0.09884	0.0068	0.0123	0.5793
rs7226371	men	0.0073	0.0207	0.7257	-0.0007	0.025	0.9771	0.0043	0.017	0.8018
rs891387	men	0.0068	0.0152	0.6547	0.0199	0.0183	0.2775	0.0103	0.0124	0.4085
rs11874191	men	-0.0285	0.0172	0.09736	-0.043	0.0206	0.03665	-0.0288	0.0139	0.03791
rs2612575	men	-0.0069	0.0172	0.6888	-0.0269	0.0208	0.1974	-0.0166	0.014	0.236
rs9951619	men	-0.0053	0.0178	0.7669	-0.0182	0.0215	0.3961	-0.0128	0.0145	0.375
rs6567160	men	-0.0129	0.0179	0.4703	-0.0157	0.0215	0.4644	-0.0132	0.0144	0.359
rs17066856	men	0.0364	0.0262	0.1644	0.0766	0.0319	0.01614	0.0463	0.0212	0.02892
rs17710386	men	0.0028	0.0164	0.865	0.0295	0.0199	0.1375	0.0146	0.0133	0.271
rs1787267	men	-0.0003	0.033	0.993	0.0313	0.0394	0.4277	0.0209	0.0266	0.4323
rs273496	men	-0.0113	0.0155	0.4664	0.0088	0.0185	0.6364	-0.016	0.0125	0.1997
rs7258722	men	-0.046	0.0157	0.003325	-0.014	0.0187	0.4544	-0.0303	0.0127	0.01763
rs45486197	men	-0.055	0.0357	0.1231	-0.0239	0.043	0.5783	-0.0297	0.0292	0.308
rs17513613	men	-0.0162	0.0161	0.3152	-0.0312	0.0193	0.1059	-0.0205	0.0131	0.1181
rs11084553	men	0.0207	0.0218	0.3439	-0.0048	0.0262	0.8536	0.0096	0.0179	0.5911
rs7258309	men	-0.0132	0.019	0.4867	-0.0373	0.0229	0.1031	-0.0213	0.0156	0.1711
rs769449	men	0.0108	0.0242	0.6554	0.0309	0.0288	0.2833	0.0301	0.0195	0.1231
rs1800437	men	0.0089	0.0186	0.6339	-0.0026	0.0225	0.9094	-0.0017	0.015	0.9123
rs9304665	men	-0.0099	0.0182	0.584	-0.008	0.0219	0.7149	-0.0089	0.0148	0.5463
rs7249149	men	0	0.0172	0.999	-0.0133	0.0205	0.5155	-0.0015	0.014	0.9157
rs17024393	men	-0.0345	0.0451	0.4442	-0.0428	0.0535	0.4236	-0.0143	0.0368	0.6972
rs11581010	men	-0.0072	0.0177	0.6816	0.0153	0.0213	0.4726	0.0049	0.0144	0.732
rs61813324	men	0.0321	0.0251	0.2011	0.0182	0.0307	0.5526	0.0296	0.0206	0.1504
rs76194251	men	0.0149	0.0513	0.7721	-0.0495	0.0636	0.4359	-0.0062	0.0421	0.8838
rs543874	men	-0.0303	0.0193	0.1159	0.0144	0.0233	0.537	-0.0104	0.0155	0.5039
rs2803316	men	0.0193	0.0153	0.2062	0.0192	0.0183	0.2961	0.0201	0.0123	0.103
rs10920678	men	-0.0081	0.0153	0.5973	-0.0264	0.0184	0.1519	-0.0148	0.0124	0.2305
rs2172935	men	0.0332	0.0163	0.04171	-0.0011	0.0197	0.9542	0.0281	0.0133	0.03462
rs12217091	men	-0.0217	0.0263	0.4092	-0.0592	0.0319	0.06325	-0.0203	0.0206	0.3248
rs823094	men	0.0399	0.0154	0.009421	0.0389	0.0185	0.03512	0.0459	0.0126	0.0002719
rs4653942	men	0.0008	0.0188	0.9656	0.0291	0.0226	0.198	0.0089	0.015	0.5551
rs2235549	men	-0.0225	0.0204	0.2689	-0.0596	0.0243	0.0143	-0.0253	0.0164	0.1234
rs3762444	men	-0.0103	0.0157	0.5141	-0.0224	0.019	0.2376	-0.0138	0.0128	0.2806
rs2125231	men	-0.0085	0.0162	0.5992	-0.0106	0.0195	0.5886	-0.0127	0.0131	0.3325
rs2271928	men	0.0123	0.0154	0.4257	0.0233	0.0185	0.2059	0.012	0.0124	0.3336
rs12061406	men	0.0818	0.0275	0.002967	0.0159	0.0338	0.6392	0.0379	0.0228	0.09709
rs1768808	men	-0.0298	0.016	0.0615	-0.0118	0.0192	0.538	-0.0212	0.013	0.1021
rs977747	men	-0.0194	0.0155	0.2102	-0.0085	0.0186	0.6479	-0.0095	0.0127	0.4522
rs7531656	men	0.0218	0.0162	0.178	0.0362	0.0194	0.06258	0.0188	0.013	0.15
rs2481665	men	-0.0206	0.0152	0.1751	-0.055	0.0184	0.002728	-0.0297	0.0125	0.01748
rs11208779	men	0.0087	0.0152	0.5653	0.0112	0.0183	0.5378	-0.0017	0.0123	0.8917
rs1993709	men	-0.0146	0.02	0.4653	-0.006	0.024	0.8019	-0.004	0.0164	0.8048
rs12566985	men	-0.0184	0.0153	0.2281	-0.0058	0.0184	0.7515	-0.0059	0.0124	0.6367
rs12049202	men	-0.0166	0.0195	0.3934	0.024	0.0232	0.3011	-0.0044	0.0156	0.7767
rs11121210	men	-0.0182	0.0156	0.2448	-0.0074	0.0188	0.6958	-0.0154	0.0127	0.2264
rs12034762	men	-0.0112	0.0155	0.472	-0.0139	0.0187	0.458	-0.0061	0.0126	0.6279
rs11165643	men	-0.0163	0.0153	0.2879	-0.0235	0.0184	0.2015	-0.0181	0.0124	0.1437
rs8123881	men	0.05	0.0229	0.02866	0.0286	0.0272	0.2932	0.0335	0.0184	0.06877
rs7272093	men	0.0217	0.0171	0.2055	0.0199	0.0206	0.3355	0.0171	0.0139	0.2175
rs35388084	men	-0.0197	0.0196	0.3168	-0.0312	0.0237	0.1867	-0.0268	0.0159	0.0925
rs6092143	men	-0.0121	0.0158	0.4415	0.0118	0.019	0.5337	-0.0066	0.0127	0.6063
rs2145270	men	-0.0269	0.0157	0.08662	-0.0417	0.0189	0.02705	-0.0351	0.0128	0.005931
rs13047416	men	0.0001	0.0157	0.9936	-0.0469	0.0188	0.01259	-0.0187	0.0127	0.1409
rs427943	men	0.0213	0.0154	0.1659	0.0084	0.0185	0.6478	0.0078	0.0124	0.5284
rs138383	men	0.0009	0.0155	0.9549	-0.0292	0.0186	0.1177	-0.0017	0.0125	0.8894
rs733381	men	0.0114	0.0185	0.5387	0.0226	0.0223	0.3113	0.0263	0.0149	0.07721
rs1437377	men	-0.0353	0.022	0.1084	-0.0317	0.0265	0.2325	-0.0332	0.018	0.06545
rs10197031	men	0.0029	0.0171	0.8647	0.0004	0.0206	0.9862	-0.001	0.0138	0.94
rs13405033	men	0.0435	0.0213	0.04106	0.0275	0.0257	0.285	0.0444	0.0175	0.01112
rs11687120	men	-0.0144	0.0153	0.345	0.0012	0.0184	0.9496	-0.0073	0.0124	0.5555
rs961360	men	-0.0177	0.0201	0.3795	-0.0431	0.0243	0.0756	-0.0287	0.0161	0.07432
rs453520	men	-0.0039	0.0153	0.7998	0.0259	0.0184	0.1587	0.0037	0.0124	0.763
rs34234296	men	-0.0213	0.0161	0.1863	-0.0038	0.0194	0.8444	-0.0188	0.0132	0.1522
rs1019612	men	0.0217	0.0161	0.1787	0.0155	0.0194	0.4229	0.0078	0.013	0.5503
rs10497807	men	-0.0073	0.0152	0.6293	0.0095	0.0182	0.6012	0.0069	0.0123	0.5727
rs7569376	men	0.0268	0.0183	0.1443	0.0202	0.0221	0.3623	0.0227	0.0147	0.1241
rs17203016	men	-0.0122	0.0195	0.5334	-0.0048	0.0235	0.8388	-0.0101	0.0158	0.5226
rs7599312	men	-0.0188	0.0171	0.2713	-0.0232	0.0206	0.2597	-0.0189	0.014	0.1756
rs1541777	men	0.0038	0.0154	0.805	0.0066	0.0186	0.7223	-0.0034	0.0125	0.786
rs7600417	men	0.016	0.0212	0.4508	0.0168	0.0259	0.5154	0.0267	0.0175	0.1278
rs11692572	men	-0.0092	0.0154	0.5516	-0.0396	0.0185	0.03198	-0.0166	0.0124	0.1826
rs10182181	men	-0.0066	0.0152	0.6651	0.0003	0.0183	0.9862	0.0065	0.0122	0.5968
rs1260326	men	-0.0329	0.0154	0.03324	-0.0499	0.0186	0.007153	-0.0426	0.0125	0.0006317
rs2888172	men	-0.008	0.0153	0.5988	0.0119	0.0183	0.5147	0.0036	0.0124	0.7706
rs10185199	men	0.0156	0.0172	0.3635	0.0221	0.0209	0.2904	0.017	0.014	0.2229
rs76111507	men	-0.0637	0.0452	0.1584	-0.0262	0.0545	0.6309	-0.0573	0.037	0.1214
rs7561278	men	-0.007	0.0186	0.7067	-0.0193	0.0223	0.3868	-0.0033	0.0149	0.8269
rs12986742	men	0.0152	0.0151	0.3153	-0.0099	0.0182	0.5851	0.0072	0.0122	0.5539
rs887912	men	-0.0148	0.0167	0.3764	0.0138	0.02	0.4917	-0.0015	0.0137	0.9102
rs2693826	men	-0.0169	0.0152	0.2675	0.0058	0.0183	0.751	-0.004	0.0123	0.7457
rs12714415	men	0.044	0.0205	0.03212	0.035	0.0249	0.1591	0.0334	0.0167	0.04592
rs11685481	men	-0.0106	0.021	0.6141	-0.0437	0.0252	0.08237	-0.0108	0.0172	0.5286
rs4410328	men	0.0133	0.0153	0.3846	0.0104	0.0184	0.5726	0.0127	0.0124	0.3045
rs10209325	men	0.0076	0.0157	0.6293	-0.0184	0.0189	0.3306	-0.0093	0.0128	0.4661
rs1436351	men	0.0109	0.0174	0.53	-0.017	0.0209	0.4159	-0.0072	0.014	0.6063
rs6768228	men	-0.0091	0.0156	0.5592	0.0071	0.0188	0.7051	-0.0085	0.0128	0.5058
rs2918217	men	-0.0139	0.0223	0.5345	0.0417	0.0266	0.1172	0.0066	0.0178	0.7103
rs2596902	men	0.0016	0.0162	0.9211	-0.0026	0.0194	0.895	0.0067	0.013	0.6093
rs1320903	men	0.0055	0.0162	0.7368	0.0139	0.0195	0.4782	0.0043	0.0132	0.7469
rs645040	men	0.0074	0.018	0.6818	-0.0226	0.0217	0.298	-0.0003	0.0147	0.9849
rs2035935	men	0.0308	0.0304	0.3101	0.0708	0.0369	0.05506	0.036	0.0236	0.1275
rs355777	men	-0.01	0.0154	0.5174	0.0096	0.0186	0.6062	-0.007	0.0124	0.5715
rs9870575	men	-0.0172	0.0214	0.4214	-0.0335	0.0258	0.1939	-0.0225	0.0175	0.1983
rs7356034	men	-0.0099	0.0167	0.5541	-0.0042	0.0201	0.834	-0.0092	0.0135	0.4971
rs2606227	men	-0.0125	0.0161	0.4352	-0.023	0.0194	0.2354	-0.011	0.0131	0.4029
rs9816226	men	0.0213	0.0199	0.2843	-0.0114	0.024	0.636	0.0193	0.0163	0.2358
rs6804842	men	0.0077	0.0153	0.6122	-0.0077	0.0184	0.6742	0.0025	0.0123	0.8364
rs762318	men	-0.0041	0.0155	0.7905	0.005	0.0186	0.7898	-0.0015	0.0125	0.9041
rs1524887	men	0.0213	0.0153	0.1638	0.0247	0.0184	0.1811	0.0159	0.0124	0.2002
rs6803741	men	0.0261	0.0163	0.1089	0.0411	0.0197	0.03692	0.022	0.0132	0.09394
rs2188151	men	-0.0028	0.0155	0.8585	-0.025	0.0187	0.1803	-0.0111	0.0127	0.3828
rs6787805	men	0.0125	0.0225	0.5796	-0.0128	0.0272	0.6381	-0.0139	0.0178	0.4348
rs2365389	men	-0.0413	0.0155	0.007604	-0.0514	0.0186	0.00571	-0.0462	0.0126	0.0002445
rs11915371	men	-0.0091	0.0188	0.6281	-0.0488	0.0223	0.02897	-0.0275	0.0153	0.07256
rs13078509	men	0.1128	0.0523	0.03096	0.1095	0.0632	0.08288	0.0853	0.0422	0.04331
rs3849570	men	-0.0009	0.016	0.9546	-0.0202	0.0193	0.2949	-0.0054	0.0129	0.6776
rs12495178	men	-0.0225	0.0158	0.155	-0.0206	0.019	0.2778	-0.0206	0.0127	0.106
rs73140133	men	-0.0164	0.0162	0.3121	-0.0212	0.0196	0.2785	-0.0184	0.0131	0.1611
rs1492014	men	0.0091	0.0154	0.5525	0.0149	0.0186	0.4227	0.0106	0.0125	0.3975
rs13107325	men	0.0161	0.0285	0.5713	0.0273	0.0342	0.4255	0.0256	0.0233	0.2718
rs2613726	men	0.0089	0.016	0.5798	0.0128	0.0193	0.5082	0.0127	0.0129	0.3249
rs2391518	men	0.0109	0.0162	0.5032	0.0009	0.0196	0.9628	0.0044	0.0132	0.74
rs1296328	men	-0.0158	0.0155	0.3086	-0.0375	0.0186	0.04311	-0.0266	0.0126	0.03464
rs6537285	men	0.0183	0.0169	0.2776	0.0308	0.0203	0.1293	0.0227	0.0137	0.09675
rs6827083	men	0.0318	0.0154	0.03857	0.0058	0.0185	0.7527	0.0167	0.0126	0.1863
rs13135416	men	0.01	0.0166	0.546	0.0283	0.02	0.1572	0.0134	0.0134	0.3177
rs34811474	men	-0.023	0.0204	0.2594	0.0022	0.0245	0.9276	-0.0109	0.0167	0.5108
rs2242189	men	-0.0134	0.016	0.4043	0.004	0.0193	0.8352	-0.0144	0.013	0.266
rs13130484	men	-0.0128	0.0152	0.3985	-0.0276	0.0182	0.1296	-0.0225	0.0123	0.06752
rs2237025	men	-0.0273	0.0153	0.0751	-0.0403	0.0185	0.02938	-0.0376	0.0124	0.002548
rs289228	men	-0.0135	0.02	0.4985	0.0228	0.0243	0.3485	0.0046	0.016	0.7731
rs7711753	men	0.0007	0.0152	0.9649	0.0272	0.0183	0.1379	0.0091	0.0123	0.4622
rs7715256	men	-0.0142	0.0153	0.3532	-0.006	0.0184	0.7454	-0.0101	0.0126	0.4205
rs7730898	men	-0.0005	0.0169	0.9785	0.0287	0.0204	0.1597	0.005	0.0138	0.7182
rs828544	men	-0.0171	0.0152	0.2584	0.0108	0.0182	0.5545	-0.0016	0.0123	0.8989
rs1503526	men	0.0101	0.0151	0.5019	0.0135	0.0182	0.4574	0.0143	0.0123	0.2428
rs253414	men	0.0261	0.016	0.1019	0.0141	0.0193	0.4642	0.0158	0.0129	0.2219
rs4532349	men	-0.0152	0.0183	0.4047	-0.0121	0.0219	0.5825	-0.018	0.0149	0.226
rs7733438	men	-0.0115	0.0212	0.586	0.0097	0.0256	0.7046	-0.0077	0.0169	0.6503
rs6235	men	0.0133	0.0171	0.4353	-0.0064	0.0205	0.7538	0.0059	0.0138	0.6657
rs11951673	men	0.0089	0.0154	0.5663	-0.0214	0.0186	0.2504	-0.0055	0.0125	0.6618
rs17789218	men	0.0268	0.0178	0.1335	0.0132	0.0215	0.5404	0.0258	0.0146	0.07868
rs768023	men	0.0299	0.0156	0.05451	0.0106	0.0186	0.5706	0.0294	0.0126	0.01946
rs2228213	men	-0.0003	0.0158	0.9847	-0.01	0.0191	0.6015	-0.0053	0.0128	0.6801
rs1159974	men	-0.0069	0.0152	0.6527	-0.0349	0.0182	0.0558	-0.0182	0.0123	0.1368
rs6569648	men	0.0464	0.0181	0.01028	0.0199	0.0217	0.3578	0.0369	0.0147	0.01245
rs765875	men	-0.033	0.0151	0.02903	-0.012	0.0182	0.5098	-0.0235	0.0122	0.05436
rs13191362	men	0.032	0.0234	0.1715	0.0551	0.0282	0.05103	0.0296	0.0192	0.124
rs9364687	men	-0.0165	0.0153	0.2812	0.0173	0.0184	0.3478	-0.0068	0.0124	0.5852
rs9366639	men	0.0444	0.0196	0.02362	0.0418	0.0235	0.07545	0.0294	0.016	0.06541
rs2269553	men	0.006	0.0181	0.7394	0.0099	0.0218	0.6488	0.007	0.0145	0.6324
rs9277992	men	0.0024	0.0193	0.8997	-0.0039	0.0234	0.8692	-0.01	0.0158	0.5251
rs2744974	men	0.0032	0.0159	0.8407	-0.0565	0.0193	0.003514	0.0001	0.0129	0.9917
rs34045288	men	0.0305	0.0162	0.05986	0.0334	0.0194	0.08603	0.0276	0.0131	0.03457
rs2206277	men	0.0024	0.0195	0.9006	-0.0031	0.0235	0.8962	0.0005	0.0156	0.9728
rs1327259	men	0.0222	0.0156	0.1536	0.003	0.0187	0.8716	0.0155	0.0126	0.2183
rs7773045	men	0.0093	0.0297	0.7553	-0.0126	0.0356	0.7237	0.0085	0.0243	0.7273
rs12663742	men	-0.0131	0.0156	0.3993	0.0095	0.0188	0.6107	-0.0105	0.0126	0.4041
rs4548017	men	-0.0357	0.0155	0.02132	-0.0396	0.0186	0.03334	-0.0388	0.0125	0.001897
rs1701829	men	-0.012	0.0161	0.4562	-0.0118	0.0194	0.5418	-0.0025	0.0131	0.8468
rs13228237	men	0.0032	0.0187	0.8659	-0.0267	0.0226	0.237	-0.0191	0.015	0.2026
rs9638713	men	0.0833	0.0465	0.0729	-0.16	0.0606	0.008345	0.033	0.0389	0.3968
rs215635	men	0.0191	0.0157	0.2231	0.0344	0.0188	0.06721	0.0175	0.0126	0.1659
rs77095142	men	0.0667	0.0472	0.1578	0.0647	0.0561	0.249	0.076	0.0381	0.04596
rs10269783	men	0.0013	0.0155	0.932	-0.0022	0.0186	0.9057	-0.0002	0.0125	0.9887
rs1167827	men	-0.0229	0.0154	0.1381	-0.0093	0.0185	0.6148	-0.0195	0.0126	0.122
rs2245368	men	-0.0159	0.0202	0.4297	-0.0063	0.0241	0.7944	-0.008	0.016	0.6152
rs1965529	men	-0.0101	0.0187	0.5911	-0.0238	0.0226	0.2917	-0.0156	0.015	0.2992
rs4841504	men	0.0052	0.0165	0.7512	-0.0271	0.0199	0.1728	-0.0033	0.0134	0.8061
rs2960151	men	0.0163	0.0182	0.3699	0.0079	0.0219	0.7196	0.0179	0.0146	0.2201
rs72673947	men	0.0162	0.0237	0.4948	0.0063	0.0287	0.8261	0.0004	0.0192	0.9826
rs7826388	men	-0.017	0.0424	0.6892	-0.0597	0.0523	0.2537	-0.0416	0.0319	0.1927
rs4123853	men	-0.0031	0.0155	0.841	-0.0018	0.0187	0.9221	0.0016	0.0126	0.8996
rs354510	men	-0.0168	0.0221	0.448	-0.0406	0.0265	0.1246	-0.0295	0.0179	0.09979
rs7827210	men	0.016	0.0157	0.3083	-0.0047	0.0188	0.8028	0.01	0.0128	0.4349
rs7012923	men	0.0041	0.0155	0.7884	-0.0214	0.0186	0.2511	-0.0071	0.0126	0.5747
rs35957544	men	0.0238	0.0154	0.1217	-0.0063	0.0185	0.7338	0.0122	0.0125	0.3275
rs2588785	men	-0.0052	0.017	0.7604	-0.0313	0.0205	0.1272	-0.009	0.0137	0.5111
rs957447	men	-0.0071	0.0174	0.6839	-0.0053	0.0209	0.8011	-0.0149	0.014	0.2869
rs6477694	men	0.0097	0.016	0.5438	0.025	0.0191	0.1924	0.0146	0.0129	0.2565
rs7038943	men	0.0392	0.0157	0.01276	0.0361	0.0188	0.05565	0.0256	0.0127	0.04301
rs10760279	men	0.0171	0.0157	0.2752	0.0154	0.0189	0.4144	0.0173	0.0126	0.1703
rs3902840	men	0.0527	0.0274	0.05445	0.0527	0.0327	0.1065	0.0583	0.0213	0.006119
rs4740383	men	-0.0099	0.0157	0.5306	-0.0039	0.0189	0.8371	-0.0065	0.0127	0.6098
rs4740619	men	0.0237	0.0152	0.1201	0.0054	0.0184	0.7668	0.0159	0.0124	0.1977
rs10738451	men	-0.0232	0.0166	0.161	-0.0236	0.0199	0.2358	-0.028	0.0134	0.0366
rs10968114	men	0.0243	0.0152	0.1091	0.0035	0.0183	0.8479	0.0127	0.0124	0.3048
rs1412235	men	0.0222	0.0165	0.1789	0.0337	0.0198	0.08827	0.0332	0.0133	0.01294
rs10746862	men	-0.0224	0.0154	0.1442	-0.0222	0.0184	0.2293	-0.0146	0.0124	0.2395
rs1187351	men	0.0131	0.0154	0.3954	-0.0441	0.0186	0.01785	-0.0001	0.0125	0.9945
rs6559921	men	0.0112	0.0186	0.5455	-0.033	0.0223	0.139	0.0025	0.0149	0.866
rs58512942	men	0.0207	0.0217	0.3395	0.0355	0.0261	0.1746	0.0232	0.00487208	2.73755e-10
rs291979	men	0	0.0179	0.9994	-0.0377	0.0217	0.08271	-0.0099	0.00403143	3.23083e-11
rs7350442	men	0.0369	0.0155	0.01735	0.017	0.0187	0.3607	0.0174	0.0034352	3.309e-15
rs10794175	men	-0.023	0.0153	0.1324	0.0162	0.0184	0.3799	-0.0057	0.00343967	8.06559e-10
rs35954730	men	0.005	0.0167	0.7648	-0.0061	0.0201	0.7604	0.0052	0.00374477	6.62531e-22
rs11014285	men	-0.0115	0.0213	0.5878	0.0023	0.0256	0.9291	-0.0065	0.00460493	8.10842e-11
rs139031896	men	-0.0285	0.0493	0.5633	0.0034	0.0593	0.9537	-0.0367	0.0102257	3.64522e-10
rs332134	men	-0.0023	0.019	0.9022	0.0044	0.023	0.848	-0.0006	0.00421874	1.00005e-08
rs11252860	men	-0.0223	0.0184	0.2251	0.0148	0.0222	0.5056	0.0019	0.00399839	2.12044e-10
rs10995366	men	-0.0416	0.0177	0.01901	-0.0118	0.0213	0.5806	-0.028	0.00391626	3.62143e-11
rs7916821	men	-0.0163	0.0152	0.284	-0.0093	0.0183	0.6135	-0.0098	0.00338012	5.2787e-21
rs7908570	men	0.0244	0.0155	0.1161	-0.0076	0.0187	0.686	0.0159	0.00345861	1.0193e-14
rs41274586	men	-0.0338	0.0612	0.5812	-0.1048	0.0745	0.1594	-0.0404	0.0127091	8.88284e-15
rs4980067	men	-0.0035	0.0153	0.8206	0.0173	0.0184	0.3469	0.0064	0.00338496	6.78157e-23
rs11003014	men	0.0077	0.0201	0.7001	0.0533	0.0238	0.02513	0.0234	0.00463654	1.51485e-11
rs1044322	men	-0.0069	0.0603	0.9086	-0.1045	0.0755	0.1661	-0.0275	0.0147897	2.45864e-08
rs2631676	men	-0.0194	0.0198	0.3271	-0.0073	0.0236	0.7587	-0.0119	0.00430948	1.44625e-15
rs568688	men	0.0019	0.0155	0.9033	-0.0363	0.0187	0.05206	-0.0106	0.0034773	5.75932e-11
rs4316494	men	-0.0057	0.0153	0.7111	0.0059	0.0183	0.7477	0.0021	0.00340172	1.12804e-12
rs636312	men	-0.0225	0.0161	0.1632	-0.0244	0.0194	0.2087	-0.013	0.00350141	3.94544e-11
rs61883647	men	0.0345	0.0165	0.03698	0.019	0.0199	0.3377	0.0198	0.00357438	1.24293e-09
rs2283238	men	-0.0136	0.0153	0.3719	-0.037	0.0184	0.04419	-0.0179	0.0033973	1.25904e-10
rs4237722	men	0.0213	0.0177	0.2288	0.002	0.0212	0.9264	0.0029	0.00394271	1.46377e-08
rs78805413	men	0.0831	0.0302	0.005944	0.0518	0.0368	0.1593	0.0577	0.00745427	4.27913e-12
rs56302937	men	0.0206	0.0445	0.6442	0.0408	0.054	0.4501	0.0152	0.00970812	7.62212e-11
rs1222311	men	-0.0029	0.0152	0.8468	0.0025	0.0183	0.8933	-0.0059	0.0034055	4.06604e-09
rs79728014	men	0.0402	0.0222	0.07002	0.0325	0.0269	0.2258	0.0382	0.00474401	3.56495e-08
rs11039348	men	0.0007	0.016	0.967	0.0132	0.0191	0.4894	0.0132	0.00354847	3.08632e-15
rs35185639	men	-0.0207	0.021	0.3239	-0.0051	0.0253	0.8399	-0.0224	0.00455919	5.14359e-20
rs59735998	men	-0.0137	0.0192	0.4747	-0.0105	0.0232	0.6492	-0.0123	0.00440139	3.55431e-10
rs609309	men	-0.0052	0.0179	0.7703	-0.0173	0.0214	0.4184	-0.0084	0.00391016	1.05655e-11
rs1255529	men	0.0122	0.0151	0.4196	-0.0091	0.0182	0.6169	0.003	0.00342243	2.6552e-08
rs7305516	men	-0.0006	0.0155	0.9708	0.0027	0.0185	0.8826	-0.0068	0.00340559	6.44719e-17
rs7313075	men	-0.0161	0.0228	0.4791	-0.0268	0.0275	0.3287	-0.0171	0.00496224	1.48411e-09
rs79747671	men	0.0105	0.0258	0.6849	-0.0302	0.0313	0.3354	-0.0062	0.00544552	2.55576e-10
rs34063979	men	-0.017	0.0174	0.3275	-0.0097	0.0209	0.6413	-0.0136	0.00387886	1.17462e-11
rs2900208	men	-0.0135	0.0161	0.3997	-0.0442	0.0195	0.02345	-0.0219	0.00353819	7.5705e-21
rs11065026	men	0.0143	0.0369	0.6984	0.0357	0.0444	0.4209	0.0229	0.00726362	3.89575e-08
rs4930718	men	-0.0142	0.0191	0.4554	-0.0441	0.023	0.05469	-0.0287	0.00416089	5.13581e-18
rs7966054	men	-0.0162	0.0152	0.287	0.0196	0.0183	0.2854	-0.0043	0.00341247	5.73204e-11
rs17478946	men	-0.0127	0.017	0.457	0.0078	0.0204	0.7008	-0.0082	0.00369132	6.1241e-13
rs11049715	men	-0.0148	0.0172	0.3884	-0.0346	0.0208	0.09522	-0.0169	0.00374261	5.28025e-32
rs2278093	men	-0.0219	0.0165	0.1863	-0.0314	0.0199	0.1149	-0.025	0.00377396	1.50815e-10
rs4768725	men	-0.0085	0.0164	0.6066	0.0277	0.0199	0.1633	0.0021	0.00368811	7.38851e-13
rs7963992	men	0.0028	0.0153	0.8524	0.0159	0.0183	0.3856	0.0072	0.00342863	5.73752e-12
rs6581626	men	0.0434	0.0151	0.004143	0.0183	0.0181	0.3141	0.0292	0.00339985	2.72461e-11
rs7306710	men	0.0132	0.0154	0.3926	0.0261	0.0185	0.158	0.0195	0.00341149	6.36591e-68
rs374335	men	-0.0154	0.0163	0.3448	0.0078	0.0196	0.6912	-0.0034	0.00364423	9.90528e-12
rs9634212	men	-0.0096	0.0186	0.6057	0.0093	0.0222	0.674	-0.0089	0.00408675	1.33883e-36
rs7336692	men	0.0071	0.0178	0.6887	-0.0345	0.0216	0.111	-0.0076	0.00399117	4.61424e-10
rs499577	men	0.0351	0.019	0.06455	0.0131	0.0228	0.5649	0.0257	0.00435802	3.35566e-09
rs4319605	men	-0.0009	0.019	0.9603	0.015	0.0226	0.5067	-0.0006	0.00403105	9.36307e-16
rs619801	men	-0.0263	0.0174	0.1297	-0.0319	0.0209	0.1271	-0.0223	0.00393019	4.37572e-08
rs797518	men	0.0282	0.0174	0.1045	0.0147	0.0209	0.4829	0.0197	0.00383567	1.66748e-18
rs1327313	men	0.0093	0.0185	0.6158	0.0377	0.0221	0.08838	0.0169	0.00408789	3.56249e-08
rs8002779	men	0.0039	0.0154	0.8011	0.0046	0.0186	0.8039	0.0041	0.00344985	8.10762e-18
rs75076724	men	-0.0294	0.0229	0.1998	-0.0426	0.03	0.1555	-0.0207	0.00485136	1.13799e-11
rs112766772	men	0.0145	0.0254	0.5681	-0.032	0.0318	0.3141	0.0021	0.00407123	3.97246e-08
rs8019890	men	0.0277	0.0178	0.1183	0.0021	0.0218	0.9236	0.0154	0.00344294	2.35594e-09
rs36226649	men	0.072	0.0362	0.04657	0.0301	0.0446	0.4991	0.0708	0.00674461	6.07011e-16
rs147472851	men	0.0109	0.0206	0.5947	-0.0346	0.0254	0.1742	-0.0123	0.00388953	1.19118e-08
rs10131337	men	-0.0175	0.0204	0.3905	0.0052	0.025	0.8349	-0.0087	0.00394844	6.81273e-09
rs12586289	men	0.0163	0.0174	0.3495	0.0364	0.0215	0.09071	0.0128	0.00342336	5.2836e-09
rs1955695	men	0.026	0.0162	0.109	0.0496	0.0196	0.01131	0.0273	0.00350325	3.47428e-33
rs10873181	men	-0.0188	0.0184	0.3071	0.0292	0.0225	0.1945	-0.0273	0.00354215	5.01283e-12
rs7150606	men	0.0272	0.0242	0.2598	0.0136	0.03	0.6493	0.0013	0.00488503	1.00842e-09
rs7141378	men	-0.0048	0.0175	0.7822	-0.002	0.0214	0.927	0.0039	0.00342778	7.0716e-11
rs699371	men	-0.0076	0.0165	0.6444	0.0067	0.0222	0.7621	-0.0051	0.00357319	3.24141e-15
rs10139746	men	-0.0091	0.0173	0.5999	0.0352	0.0213	0.09877	0.0036	0.00339952	1.67902e-12
rs10129429	men	0.0002	0.0175	0.9909	-0.0004	0.0216	0.987	0.0039	0.00342684	1.33904e-18
rs57481308	men	-0.0105	0.0164	0.5195	-0.0004	0.0221	0.986	-0.0052	0.00349808	2.33961e-08
rs12901204	men	0.016	0.0164	0.3294	-0.0272	0.0197	0.1668	0.012	0.00362368	8.68499e-20
rs8023451	men	0.0308	0.0202	0.1279	0.0153	0.0244	0.53	0.0151	0.00467933	2.71665e-10
rs10519170	men	0.0808	0.0271	0.002915	0.0964	0.033	0.003485	0.0819	0.00587869	8.85479e-18
rs17647719	men	0.0236	0.0355	0.5049	0.0322	0.042	0.4429	0.0294	0.00843351	1.24021e-17
rs1004982	men	0.0079	0.0156	0.6103	0.0125	0.0188	0.5056	0.0185	0.00348811	7.41446e-16
rs755452	men	0.0026	0.0152	0.8625	0.0475	0.0184	0.009821	0.0133	0.00339749	2.35395e-12
rs34092297	men	-0.0627	0.0265	0.01804	-0.0242	0.0314	0.442	-0.0316	0.00561051	1.35107e-15
rs4886782	men	0.0278	0.0159	0.07993	0.0063	0.0191	0.7411	0.0204	0.00354869	4.7562e-21
rs8032	men	-0.0056	0.0163	0.7297	0.0132	0.0197	0.5027	-0.0103	0.00362141	8.81822e-09
rs7178962	men	0.0309	0.0152	0.0413	0.0204	0.0181	0.2617	0.0248	0.00344795	2.58198e-50
rs11635190	men	0.0346	0.0166	0.03707	0.009	0.0201	0.6531	0.0291	0.00394236	1.05907e-08
rs883325	men	-0.0241	0.016	0.1332	-0.0124	0.0193	0.5202	-0.0117	0.00339082	8.42249e-13
rs2311313	men	0.008	0.0204	0.6953	-0.059	0.025	0.01829	-0.0037	0.00449381	1.26123e-26
rs181766	men	-0.0025	0.0163	0.8791	-0.0007	0.0195	0.9695	0.0034	0.00364639	4.5196e-11
rs9928278	men	-0.0073	0.0213	0.7319	0.0156	0.0254	0.5385	-0.0098	0.00455236	4.0963e-19
rs35467921	men	-0.0003	0.0155	0.9825	0.0216	0.0186	0.2476	0.0061	0.00345134	6.14236e-13
rs4619406	men	-0.0178	0.0154	0.2455	-0.0245	0.0185	0.1853	-0.0205	0.00339004	1.62367e-12
rs933561	men	-0.0138	0.0162	0.3943	0.0071	0.0196	0.7171	-0.0132	0.00356094	1.74013e-08
rs9931359	men	0.0326	0.0289	0.2599	0.0546	0.0342	0.1098	0.0368	0.00655505	1.33892e-13
rs11866219	men	-0.0068	0.016	0.6693	-0.0355	0.0193	0.06566	-0.0212	0.00347245	7.39188e-11
rs2967363	men	-0.0338	0.0181	0.06247	-0.0571	0.0217	0.008513	-0.0339	0.00402555	1.0322e-16
rs9941239	men	-0.0238	0.0175	0.1728	-0.0019	0.021	0.9296	-0.012	0.00395958	2.73861e-09
rs7192637	men	0.0011	0.0167	0.9498	-0.0398	0.0201	0.04802	-0.0075	0.00357996	9.84895e-10
rs5008944	men	0.0168	0.0161	0.2954	-0.0057	0.0193	0.7662	0.0008	0.00361074	7.10351e-09
rs77672559	men	-0.0139	0.0256	0.5878	0.0003	0.031	0.9927	-0.0032	0.00541501	9.08353e-10
rs62070645	men	0.0049	0.0171	0.7742	-0.0119	0.0206	0.5614	-0.004	0.00381589	1.24263e-52
rs507671	men	0.0011	0.0159	0.9437	-0.0063	0.0192	0.7408	-0.0003	0.00346035	7.78737e-12
rs4986172	men	-0.009	0.0159	0.5706	0.0228	0.0191	0.2315	0.0104	0.00357162	7.49898e-18
rs148671386	men	0.0148	0.0553	0.7884	0.0045	0.0686	0.9474	-0.0209	0.012583	3.61511e-09
rs34490317	men	-0.0064	0.0164	0.6942	-0.0074	0.0197	0.7054	-0.003	0.00360447	1.60635e-12
rs2854224	men	0.0094	0.0171	0.5845	0.009	0.0206	0.6623	-0.005	0.00382988	1.31153e-46
rs757558	men	0.0027	0.0225	0.9044	-0.0266	0.0275	0.3321	-0.0087	0.00469792	7.26894e-25
rs1821581	men	0.0098	0.0197	0.6185	0.009	0.0239	0.7067	0.0051	0.00459979	2.30931e-12
rs55749333	men	-0.0079	0.0158	0.6185	0.0161	0.019	0.3962	-0.0029	0.00352833	2.56256e-29
rs12943867	men	-0.0106	0.0181	0.5569	0.0049	0.0218	0.8215	-0.0132	0.00360611	3.36116e-08
rs9747062	men	0.0114	0.0157	0.4694	-0.0006	0.0188	0.9749	0.0128	0.00346842	4.72278e-11
rs7236494	men	0.0038	0.0188	0.838	-0.0139	0.0225	0.5356	-0.0011	0.00411108	6.27432e-62
rs34849253	men	0.0048	0.0162	0.7681	-0.0109	0.0195	0.5778	0.0006	0.00366504	1.08507e-08
rs8087325	men	0.0051	0.0156	0.7419	0.0238	0.0188	0.2049	0.0103	0.00348385	1.90578e-21
rs34633411	men	0.0158	0.0178	0.3761	0.0137	0.0214	0.5223	0.0149	0.0039856	2.7914e-14
rs10948	men	0.0395	0.0162	0.01465	0.0444	0.0194	0.02218	0.0516	0.0035824	1.26277e-15
rs34831515	men	0.0073	0.0184	0.6895	0.0152	0.0221	0.4923	0.0101	0.00400017	1.25373e-11
rs8108659	men	-0.0103	0.0188	0.5839	-0.0315	0.0224	0.1602	-0.0121	0.0042321	1.52761e-12
rs12985850	men	0.002	0.0158	0.8976	-0.0004	0.019	0.9842	-0.0028	0.00346625	4.44214e-43
rs8101081	men	-0.0143	0.021	0.4954	-0.0089	0.0253	0.7254	-0.0092	0.00450486	1.2908e-08
rs12980469	men	-0.0158	0.0194	0.4147	-0.0045	0.0234	0.8486	-0.0127	0.00402021	7.32377e-18
rs2854502	men	0.0111	0.0194	0.5694	-0.0132	0.0236	0.5748	-0.0054	0.00432275	7.56878e-09
rs2602691	men	-0.0121	0.0154	0.431	-0.0106	0.0185	0.5668	-0.0154	0.0034277	1.64357e-14
rs34450379	men	0.0299	0.0181	0.09798	0.0416	0.0217	0.05452	0.0339	0.00418992	2.06784e-08
rs4252548	men	-0.0097	0.0527	0.8533	0.0486	0.0625	0.4362	-0.0264	0.0115893	5.43834e-18
rs147110934	men	0.0224	0.0515	0.6641	-0.0193	0.063	0.7596	-0.0084	0.0110903	4.34335e-21
rs7524908	men	-0.0114	0.0151	0.4496	0.0168	0.0181	0.3529	-0.0052	0.00338721	4.19598e-10
rs12740738	men	0.0429	0.0153	0.005086	0.0049	0.0183	0.7903	0.0217	0.0034141	1.17451e-12
rs17038164	men	-0.0088	0.0175	0.6133	-0.0353	0.0212	0.09515	-0.0194	0.00388057	2.76874e-26
rs2645294	men	-0.0046	0.0152	0.7632	0.0184	0.0184	0.3167	-0.0066	0.00341634	3.08116e-10
rs150107452	men	-0.1068	0.0588	0.06905	0.0117	0.0678	0.8628	-0.0505	0.011585	2.86815e-09
rs2485669	men	-0.0156	0.0289	0.5889	-0.0252	0.0352	0.4729	-0.0233	0.00700886	2.73927e-08
rs10911341	men	-0.0148	0.0184	0.4198	-0.0439	0.0223	0.04925	-0.0276	0.00413551	2.17932e-36
rs17369123	men	0.0045	0.0203	0.8256	0.0467	0.0241	0.05271	0.0203	0.00431996	9.3127e-14
rs9435731	men	0.0065	0.0152	0.6687	0.0225	0.0183	0.2185	0.0019	0.00338449	2.01657e-39
rs77472916	men	0.0007	0.0367	0.9846	-0.0086	0.0451	0.8493	-0.009	0.00673268	4.17286e-09
rs12028740	men	-0.0363	0.0152	0.01669	-0.0837	0.0182	4.394e-06	-0.0558	0.00339899	3.84044e-09
rs1046934	men	-0.0213	0.0162	0.1872	-0.0008	0.0193	0.9663	-0.0149	0.00354605	7.84312e-39
rs10900521	men	-0.0483	0.0247	0.05053	-0.0023	0.0294	0.9377	-0.0378	0.00526539	4.08911e-09
rs2985313	men	0.0077	0.0177	0.6629	0.0305	0.0212	0.1496	0.0135	0.00379136	2.85957e-13
rs12074810	men	-0.0198	0.0156	0.2056	0.0056	0.0188	0.7656	-0.009	0.00346257	5.49668e-11
rs6658835	men	0.0142	0.017	0.405	-0.0066	0.0206	0.7482	0.0048	0.00383394	9.53007e-10
rs12048049	men	0.0496	0.0166	0.002749	0.0175	0.02	0.3819	0.0433	0.00373795	1.38522e-27
rs1046310	men	0.0344	0.0152	0.02325	0.0133	0.0182	0.4659	0.0243	0.00339353	1.68007e-08
rs35767322	men	0.0367	0.0179	0.04014	0.0506	0.0213	0.01769	0.0406	0.00403441	6.56625e-11
rs6689375	men	0.0206	0.02	0.302	0.0155	0.0241	0.5183	0.016	0.0044199	2.24162e-18
rs112369510	men	0.0134	0.0376	0.7208	0.018	0.0455	0.6927	0.0148	0.00805582	3.9585e-11
rs4649056	men	0.0187	0.0169	0.267	-0.0067	0.0204	0.7405	0.0031	0.00374785	2.69175e-10
rs2219320	men	-0.0055	0.0173	0.7488	0.0258	0.0207	0.2129	0.009	0.00389121	6.71256e-20
rs652112	men	0.0141	0.0239	0.5558	-0.0083	0.0293	0.7758	-0.0054	0.00553052	1.65125e-13
rs4360494	men	-0.0677	0.0155	1.192e-05	-0.0537	0.0185	0.003635	-0.0622	0.00340566	1.85659e-13
rs2885697	men	-0.0325	0.0161	0.0432	0.0271	0.0194	0.1617	0.0019	0.00358414	4.66703e-35
rs72904749	men	0.0602	0.0255	0.01842	-0.0084	0.0314	0.7896	0.023	0.00593503	5.65466e-20
rs17383325	men	-0.0125	0.0189	0.5078	0.0414	0.0225	0.06555	0.0073	0.00414345	1.52353e-10
rs10888851	men	0.016	0.0241	0.5081	0.039	0.0288	0.1748	0.0177	0.00517309	4.25426e-15
rs2815381	men	0.0112	0.016	0.4839	-0.0237	0.0192	0.2155	-0.005	0.00358754	9.82756e-10
rs34517439	men	0.0076	0.0258	0.7681	0.0173	0.0306	0.5725	0.0103	0.00521607	7.87964e-19
rs2784739	men	-0.0008	0.0174	0.9653	-0.0211	0.021	0.3156	-0.0124	0.00397764	4.09827e-11
rs10801681	men	0.0277	0.0153	0.0704	0.021	0.0185	0.2563	0.0237	0.00339976	2.6549e-17
rs10874746	men	-0.0382	0.016	0.01711	-0.0349	0.0192	0.06915	-0.0367	0.00355643	6.76428e-15
rs9442580	men	0.0276	0.0226	0.2212	0.0027	0.0272	0.9204	0.0126	0.00504898	1.87788e-16
rs6080829	men	0.0101	0.0153	0.5092	-0.0074	0.0184	0.6901	0.0062	0.00341053	2.31991e-09
rs6035813	men	-0.0248	0.0163	0.1286	-0.0121	0.0197	0.5389	-0.0086	0.00360648	4.12444e-13
rs34879158	men	0.0174	0.0175	0.3213	0.009	0.0212	0.6705	0.0105	0.00384536	2.84473e-26
rs2005224	men	-0.0142	0.0487	0.7705	-0.054	0.0596	0.365	-0.0225	0.0111531	4.56133e-08
rs7273787	men	0.0141	0.016	0.3789	-0.002	0.0192	0.9171	0.0094	0.00355965	2.99055e-20
rs13037942	men	0.0114	0.018	0.5246	-0.0368	0.0216	0.08949	-0.0015	0.00394093	1.43289e-23
rs6100340	men	-0.019	0.022	0.3868	-0.0009	0.0263	0.9721	-0.0085	0.00500825	4.90906e-10
rs1884897	men	-0.0402	0.0155	0.009761	-0.0539	0.0187	0.004003	-0.0452	0.00351538	1.47975e-55
rs56165045	men	-0.011	0.0208	0.5952	0.0208	0.0249	0.4027	-0.0007	0.00491073	1.6773e-08
rs2096468	men	-0.0033	0.0152	0.8278	0.0081	0.0182	0.6557	0.0009	0.0034101	5.33046e-14
rs2230033	men	0.0043	0.0152	0.7753	0.0217	0.0183	0.2354	0.0131	0.00340513	1.48654e-15
rs2839078	men	0.0017	0.0183	0.9259	0.0019	0.0219	0.9299	-0.006	0.00403623	2.56952e-14
rs74385072	men	-0.0667	0.0728	0.3596	0.023	0.0843	0.7854	-0.0316	0.0137608	3.96778e-11
rs7286819	men	0.0047	0.022	0.8299	0.0267	0.0263	0.3097	0.0051	0.00481559	9.14434e-12
rs5757355	men	-0.002	0.0186	0.9141	-0.0039	0.0226	0.8644	-0.0065	0.00402296	2.27476e-08
rs9614670	men	0.014	0.0187	0.4524	0.0126	0.0224	0.5759	0.0143	0.00423738	5.42558e-10
rs10171807	men	-0.0064	0.0154	0.6773	-0.0014	0.0185	0.9402	-0.0074	0.00342123	6.0489e-10
rs6739701	men	0.0157	0.0157	0.3171	-0.0019	0.0188	0.9194	0.0042	0.00344158	2.40364e-08
rs4848644	men	-0.0201	0.0211	0.3405	0.0075	0.0252	0.7645	-0.0005	0.00451605	3.94695e-10
rs72887143	men	-0.019	0.0205	0.3529	-0.0634	0.0249	0.01098	-0.0284	0.00454897	4.41724e-08
rs11696064	men	-0.0102	0.0155	0.509	-0.0227	0.0186	0.2223	-0.0079	0.00348823	2.21358e-15
rs11893310	men	0.0077	0.0177	0.6629	-0.0127	0.0214	0.5525	0.0073	0.00396843	1.22431e-15
rs13001395	men	0.0267	0.0156	0.08757	-0.0353	0.0187	0.05923	-0.0007	0.00345975	8.07611e-09
rs6723079	men	-0.0335	0.0205	0.1021	-0.085	0.0251	0.0007132	-0.0557	0.00456567	1.7165e-08
rs52826764	men	0.0032	0.0459	0.9442	0.0112	0.0544	0.8373	0.0131	0.00993515	1.48913e-18
rs13430869	men	0.0224	0.0168	0.1832	0.0263	0.0203	0.1939	0.0201	0.00390608	2.87214e-10
rs2373061	men	-0.0099	0.0162	0.5404	-0.0114	0.0195	0.5574	-0.0103	0.00364699	1.00148e-22
rs74187143	men	-0.0006	0.0421	0.988	0.0035	0.0511	0.9448	-0.0137	0.00884529	1.28904e-10
rs10202701	men	0.0062	0.0152	0.683	-0.0057	0.0183	0.7576	0.0021	0.00341312	7.10358e-18
rs143783471	men	0.0635	0.0823	0.4407	0.0195	0.104	0.851	0.034	0.014953	8.10921e-14
rs3116200	men	0.0395	0.0534	0.4596	0.1695	0.0627	0.006871	0.0632	0.0125616	8.30824e-12
rs78198962	men	0.0418	0.051	0.4129	0.0314	0.0635	0.6206	0.018	0.00958125	4.24739e-30
rs1862901	men	-0.0216	0.0164	0.189	0.0305	0.0199	0.1265	0.0002	0.00367452	2.96262e-16
rs1545552	men	-0.0013	0.0167	0.9399	-0.021	0.0199	0.2913	-0.0002	0.00373194	1.79077e-25
rs711248	men	0.0203	0.0173	0.2384	0.0315	0.0206	0.1262	0.0145	0.0037982	1.54374e-09
rs12615742	men	-0.0017	0.0163	0.9149	-0.0276	0.0198	0.1644	-0.0156	0.00346207	1.09105e-21
rs3088290	men	-0.0135	0.0222	0.5426	-0.0431	0.0268	0.1078	-0.0197	0.00503646	1.64627e-11
rs936039	men	0.0022	0.0172	0.8998	0.0419	0.0209	0.04474	0.0063	0.00387666	1.21075e-10
rs843713	men	0.0144	0.016	0.3658	0.0282	0.0192	0.1426	0.0198	0.00363185	2.77137e-11
rs76517946	men	0.0439	0.0276	0.1121	0.0163	0.0334	0.6251	0.0159	0.00623946	6.59598e-09
rs9989781	men	-0.0706	0.0401	0.07861	-0.1646	0.0504	0.001086	-0.0724	0.00902406	7.26233e-09
rs7585767	men	0.0064	0.0156	0.6829	-0.0041	0.0189	0.8286	-0.0013	0.00342013	2.25774e-10
rs17743415	men	-0.0215	0.0154	0.1623	-0.044	0.0184	0.01673	-0.0234	0.0034167	1.26174e-27
rs14976	men	-0.0042	0.0168	0.8038	-0.0133	0.0203	0.5131	-0.0081	0.00366797	2.19696e-08
rs1805165	men	-0.0259	0.0169	0.1252	0.0116	0.0205	0.5711	-0.0064	0.00375747	3.31692e-22
rs71427097	men	-0.1097	0.0507	0.03051	-0.1628	0.063	0.009785	-0.1102	0.0100824	2.12421e-15
rs1903429	men	0.0163	0.0151	0.2823	0.0009	0.0182	0.9602	0.0117	0.00339189	6.90441e-10
rs72964564	men	0.042	0.0181	0.02058	0.0136	0.0219	0.5348	0.0303	0.00391545	1.80023e-09
rs6762578	men	-0.0057	0.0199	0.7765	-0.0597	0.024	0.01278	-0.0136	0.00408019	1.85175e-31
rs4306900	men	-0.0091	0.0157	0.5617	0.0004	0.0188	0.9813	-0.0047	0.00351337	1.48086e-11
rs2655225	men	0.0012	0.0226	0.9592	-0.0093	0.0272	0.7323	-0.0063	0.0051925	3.0902e-11
rs35352346	men	-0.0067	0.0171	0.6936	-0.015	0.0207	0.4683	-0.0132	0.00380248	1.08864e-13
rs1910466	men	-0.0081	0.0152	0.5958	-0.0259	0.0183	0.1561	-0.0133	0.00340543	2.91489e-09
rs12486852	men	0.0211	0.0225	0.3482	0.0649	0.0267	0.01513	0.0307	0.00494909	2.20924e-10
rs555554	men	-0.0092	0.0166	0.5771	0.0438	0.0196	0.02553	0.0224	0.0036118	1.42253e-21
rs61732778	men	0.0383	0.0296	0.1958	-0.0623	0.0364	0.08695	0.0062	0.00657017	1.59089e-14
rs3732858	men	0.0363	0.02	0.06928	-0.0005	0.0242	0.9829	0.0257	0.00452847	1.8698e-09
rs149178804	men	0.0635	0.0402	0.1142	-0.0134	0.0503	0.7906	0.0336	0.00819825	6.50448e-15
rs2564924	men	0.0069	0.0152	0.6514	0.0112	0.0183	0.5407	0.0059	0.00340206	1.14304e-20
rs6445804	men	0.0201	0.0152	0.1865	0.0332	0.0183	0.06999	0.0148	0.00339516	1.87701e-22
rs6802104	men	0.0011	0.0159	0.9429	0.0193	0.0191	0.312	0.0045	0.00350168	2.20215e-10
rs9828525	men	-0.0179	0.0154	0.2458	-0.0224	0.0185	0.2257	-0.0263	0.00343296	3.61894e-14
rs3914294	men	-0.0119	0.0159	0.4547	-0.0311	0.0191	0.1042	-0.0141	0.00352522	4.07603e-13
rs2270894	men	0.0167	0.02	0.4047	0.0325	0.0237	0.1708	0.0024	0.00436007	1.29497e-22
rs11721948	men	0.0364	0.0158	0.02118	0.0267	0.0189	0.1589	0.0308	0.00350553	1.39554e-26
rs56011514	men	-0.0056	0.0156	0.7185	0.0198	0.0187	0.2882	0.0039	0.00350684	4.99227e-08
rs28435300	men	0.0167	0.0153	0.2745	0.0186	0.0185	0.3154	0.0134	0.00341403	8.92836e-11
rs60616414	men	-0.0408	0.0344	0.2351	-0.0954	0.042	0.02317	-0.0412	0.00757111	1.33547e-09
rs111391498	men	0.0727	0.0399	0.06802	0.0096	0.0485	0.8426	0.0295	0.00785405	3.94985e-14
rs2035901	men	-0.0274	0.0153	0.07359	-0.0337	0.0185	0.06779	-0.032	0.00339783	1.35184e-22
rs7689420	men	-0.0117	0.0202	0.5615	0.0139	0.0244	0.5706	-0.0054	0.00451306	2.16568e-86
rs4865465	men	0.0132	0.0154	0.3915	0.0027	0.0185	0.8819	0.0146	0.00339383	2.74254e-15
rs7663887	men	-0.0176	0.0205	0.3895	0.0486	0.0245	0.04747	0.0128	0.0046443	1.00653e-75
rs955748	men	0.0095	0.0178	0.5916	0.0005	0.0213	0.9824	0.0111	0.0039541	5.48372e-10
rs6821957	men	-0.0041	0.0185	0.8241	-0.001	0.0224	0.9645	0.0016	0.00398175	1.44378e-08
rs10031777	men	0.0131	0.0152	0.3897	0.0228	0.0182	0.2087	0.0241	0.00339555	5.49156e-11
rs73165969	men	0.0443	0.0194	0.02223	0.0491	0.0232	0.03471	0.0346	0.00440228	1.32845e-16
rs9995997	men	-0.021	0.0152	0.1669	-0.0194	0.0182	0.2856	-0.0123	0.00341909	2.30624e-24
rs1975474	men	0.0384	0.0165	0.01965	0.0071	0.0199	0.7213	0.0159	0.00368065	1.56816e-36
rs4621412	men	-0.009	0.016	0.5748	0.0143	0.0193	0.4589	0.0004	0.00345808	5.37331e-13
rs7681267	men	-0.0462	0.0708	0.5139	-0.0386	0.0844	0.647	-0.0389	0.013269	1.1505e-08
rs12643734	men	0.018	0.0182	0.324	0.011	0.0219	0.6146	0.0131	0.00412951	3.53626e-10
rs6840682	men	-0.0094	0.0173	0.587	-0.0205	0.0207	0.3219	-0.0097	0.00385709	1.37841e-08
rs112828293	men	0.0022	0.0268	0.9351	0.0038	0.0324	0.9077	0.0088	0.0061275	3.72795e-18
rs1833635	men	-0.0196	0.0159	0.2179	0.0157	0.0191	0.4099	-0.0138	0.00348624	3.64077e-15
rs62399042	men	0.0434	0.0274	0.1134	0.0467	0.0327	0.1536	0.0426	0.00595527	6.91158e-11
rs7705189	men	0.0219	0.0153	0.1538	0.0046	0.0184	0.8019	0.0087	0.00340734	9.08015e-30
rs72800392	men	0.0274	0.0165	0.09708	-0.0269	0.02	0.1782	0.0106	0.00368214	2.54491e-21
rs6191	men	-0.0123	0.0152	0.4193	-0.0194	0.0182	0.2882	-0.0168	0.0033914	2.89689e-11
rs111365325	men	0	0.0181	0.9998	-0.0066	0.0217	0.7592	0.0074	0.0040164	1.28723e-17
rs249516	men	-0.0076	0.0152	0.6174	-0.0183	0.0183	0.3178	-0.0027	0.0034139	1.14485e-16
rs702101	men	-0.0175	0.0159	0.2712	-0.0112	0.0191	0.5593	-0.0148	0.00345014	1.96709e-26
rs958138	men	0.0155	0.0154	0.313	0.0192	0.0185	0.2985	0.0127	0.00345662	9.82893e-10
rs244711	men	-0.0398	0.0178	0.02568	-0.0397	0.0216	0.06622	-0.0361	0.00390602	3.24461e-51
rs12656497	men	0.0194	0.0154	0.2065	-0.0037	0.0185	0.8411	0.0086	0.00345154	1.74608e-25
rs3843899	men	0.0107	0.018	0.553	-0.0425	0.0215	0.04782	-0.0106	0.00400861	4.763e-18
rs7721618	men	-0.0438	0.0215	0.0421	-0.0004	0.0256	0.987	-0.0275	0.00470714	2.97469e-08
rs6872083	men	-0.018	0.0169	0.2844	-0.0075	0.0204	0.7134	-0.0161	0.00373143	1.14993e-13
rs1593071	men	-0.0054	0.0152	0.7219	0.0006	0.0183	0.9718	-0.0005	0.0034007	4.82643e-16
rs62359607	men	0.0391	0.016	0.01456	0.0373	0.0192	0.05236	0.034	0.00358498	2.7859e-27
rs62370701	men	0.0168	0.0237	0.4785	-0.0358	0.0289	0.215	0.0041	0.00510603	9.2391e-09
rs34287	men	0.0332	0.0158	0.03549	0.0185	0.019	0.3294	0.0172	0.00360118	5.42161e-10
rs72776502	men	0.0167	0.0184	0.3639	0.0051	0.0222	0.8168	0.0163	0.00397947	3.68102e-14
rs4916664	men	-0.015	0.0153	0.3265	0.006	0.0184	0.7459	-0.0055	0.00338539	1.73022e-20
rs2277113	men	0.0025	0.0153	0.8689	-0.0078	0.0185	0.6708	-0.0026	0.00343689	5.42117e-20
rs7755018	men	0.0008	0.0169	0.964	0.0269	0.0204	0.1878	0.0128	0.00383731	6.15857e-12
rs9321065	men	-0.0129	0.0152	0.3955	-0.0101	0.0182	0.5788	-0.0145	0.00339182	3.78548e-69
rs2571585	men	0.0112	0.0175	0.5218	-0.0042	0.0209	0.8421	0.0003	0.00387036	1.94534e-09
rs9321266	men	0.0022	0.0155	0.8851	0.0291	0.0187	0.1187	0.0179	0.00347626	2.57459e-14
rs6901783	men	0.0136	0.0173	0.4316	0.0127	0.0208	0.5429	0.0141	0.00397358	2.85331e-08
rs4279453	men	-0.0116	0.0154	0.4488	0.0044	0.0185	0.8121	-0.0034	0.00341726	1.81663e-09
rs12201388	men	-0.0315	0.0265	0.2343	0.0023	0.0315	0.9418	-0.0111	0.00613721	2.29902e-09
rs9322332	men	-0.0096	0.0153	0.5296	-0.0078	0.0184	0.6697	-0.0061	0.00339039	2.05598e-25
rs648908	men	-0.0106	0.0161	0.5107	0.016	0.0192	0.4063	-0.0024	0.00358995	2.56553e-08
rs7768382	men	-0.0224	0.0153	0.1439	-0.0456	0.0185	0.01377	-0.0194	0.00339106	1.54698e-10
rs2763263	men	0.0399	0.0176	0.02381	0.0021	0.0213	0.9219	0.0228	0.00396833	3.97651e-18
rs1853655	men	0.0205	0.0163	0.2077	0.0428	0.0194	0.02782	0.0229	0.00361032	3.1024e-08
rs62396185	men	-0.0717	0.0169	2.186e-05	-0.0335	0.0202	0.09661	-0.0459	0.00388105	5.64548e-46
rs3094626	men	0.0172	0.0156	0.2704	0.0413	0.0186	0.02639	0.0348	0.00344532	1.34223e-08
rs2523554	men	0.009	0.016	0.5732	0.0094	0.0191	0.6235	0.0125	0.00343979	7.82643e-40
rs7744288	men	0.0067	0.0616	0.9131	0.1113	0.071	0.1168	0.031	0.01264	7.80132e-13
rs9473132	men	0.0098	0.0164	0.551	0.0026	0.0197	0.8949	0.011	0.00366589	5.30278e-09
rs876122	men	-0.0114	0.0227	0.6149	-0.0168	0.0273	0.5399	-0.0285	0.00519892	2.8792e-13
rs852946	men	0.0187	0.0153	0.2206	-0.0023	0.0184	0.8989	0.0139	0.00348352	1.20214e-08
rs9379084	men	-0.0593	0.0245	0.01547	-0.0886	0.0295	0.0027	-0.0814	0.0054552	5.70353e-18
rs9392919	men	0.013	0.0152	0.3916	0.0009	0.0183	0.9613	0.0061	0.00338916	4.43783e-48
rs10498672	men	-0.0083	0.0203	0.6819	0.0122	0.0242	0.6134	-0.0095	0.00442966	1.67927e-12
rs9350850	men	-0.0197	0.029	0.4966	-0.0213	0.035	0.5435	-0.0378	0.00622712	1.24932e-24
rs578366	men	0.0301	0.0155	0.05137	0.0252	0.0186	0.176	0.0173	0.0034265	1.51551e-17
rs9341954	men	-0.0147	0.0166	0.3751	0.0337	0.02	0.09126	0.0032	0.00363678	9.52002e-11
rs6950680	men	-0.0234	0.0155	0.1318	-0.0318	0.0187	0.08904	-0.0264	0.00347877	2.02967e-08
rs1899689	men	-0.0176	0.0154	0.2535	-0.0121	0.0186	0.5151	-0.0097	0.00346965	1.98628e-10
rs3110823	men	0.0193	0.0205	0.3477	0.0055	0.0249	0.8255	0.0035	0.00450615	9.94852e-11
rs822530	men	0.0096	0.0189	0.6131	0.0092	0.0227	0.6841	-0.0007	0.00421518	1.72776e-32
rs7794796	men	0.0428	0.016	0.007343	0.0153	0.0192	0.4271	0.0261	0.00363098	6.23053e-21
rs117674518	men	0.0022	0.0366	0.9518	-0.0237	0.0438	0.588	-0.0051	0.00761339	7.06151e-13
rs6953445	men	-0.0157	0.016	0.328	-0.0031	0.0192	0.8707	-0.0071	0.00358211	3.66229e-13
rs34776209	men	-0.0069	0.0179	0.6984	0.0334	0.0214	0.1193	0.0019	0.00392792	1.04054e-21
rs798491	men	-0.049	0.0167	0.003296	-0.0148	0.0199	0.4582	-0.0331	0.00368916	5.83527e-65
rs508347	men	0.0111	0.0168	0.5087	0.0261	0.0202	0.197	0.0174	0.00370256	2.10604e-54
rs17157112	men	-0.0043	0.0153	0.7764	-0.0054	0.0184	0.7699	-0.0031	0.00340573	8.98968e-17
rs6956946	men	0.022	0.0159	0.1683	0.0136	0.019	0.4761	0.0159	0.00355855	1.44971e-11
rs723149	men	0.0112	0.0158	0.4788	0.0057	0.019	0.7647	0.0061	0.00341488	8.60557e-17
rs11555134	men	-0.0018	0.0184	0.9209	-0.013	0.0221	0.5574	-0.009	0.00402823	1.54784e-09
rs6960748	men	-0.0079	0.0227	0.7271	-0.0125	0.0274	0.6481	-0.0158	0.0051618	1.75601e-09
rs45446698	men	0.0457	0.0431	0.2882	-0.0492	0.0518	0.3423	0.0086	0.00836076	3.33332e-12
rs1599473	men	-0.0102	0.0176	0.564	-0.0038	0.0213	0.8577	-0.0131	0.00395389	8.87878e-18
rs10283100	men	-0.0049	0.0351	0.8896	-0.0369	0.0416	0.3751	0	0.00741477	7.34863e-09
rs12674939	men	0.0265	0.0184	0.1501	0.0178	0.0222	0.4222	0.0168	0.00407458	3.77379e-09
rs6470738	men	0.0169	0.0155	0.2758	-0.0021	0.0187	0.9111	0.0038	0.0034942	8.89171e-11
rs11984666	men	0.0157	0.0189	0.407	0.0207	0.0227	0.3623	0.0145	0.00420937	1.87824e-44
rs1188300	men	0.0064	0.0156	0.6809	0.0201	0.0187	0.2818	0.0176	0.00349237	2.34668e-09
rs76364830	men	-0.0331	0.0317	0.2974	-0.0267	0.0385	0.4877	-0.0423	0.00702467	7.36094e-09
rs894360	men	-0.0214	0.0158	0.176	0.0163	0.0189	0.3891	0.0014	0.00352585	1.27317e-22
rs3802230	men	-0.0136	0.0152	0.3687	-0.012	0.0183	0.5101	-0.0071	0.00339987	2.01591e-10
rs11786083	men	-0.0147	0.016	0.3599	-0.0026	0.0194	0.8941	-0.0089	0.00351963	5.92247e-11
rs4291276	men	-0.0274	0.0181	0.1287	0.0002	0.0218	0.992	-0.0089	0.00398958	1.72019e-14
rs10429408	men	0.0291	0.0193	0.1312	0.0309	0.0232	0.1833	0.0225	0.00435501	7.08898e-09
rs73682817	men	0.025	0.0262	0.3389	-0.0206	0.0318	0.5179	-0.0092	0.00591711	4.24532e-08
rs2925155	men	-0.0238	0.0174	0.171	-0.0075	0.0207	0.7192	-0.0207	0.00388504	2.14584e-12
rs61729527	men	0.0038	0.0359	0.916	0.0432	0.0428	0.3133	0.0375	0.00764354	3.27542e-08
rs28598587	men	0.0166	0.0168	0.3233	0.0266	0.0201	0.1861	0.0223	0.00375395	2.25494e-31
rs12684013	men	0.0002	0.0169	0.9917	0.0015	0.0204	0.942	0.0067	0.00385058	1.60818e-15
rs7858917	men	-0.0042	0.0168	0.8042	0.0101	0.0202	0.618	-0.0002	0.00371557	1.06502e-21
rs13283670	men	0.0083	0.0272	0.7619	-0.0313	0.0331	0.3445	-0.0252	0.0063529	8.16692e-11
rs3802342	men	0.0168	0.0159	0.2891	0.0328	0.0191	0.08562	0.012	0.00354369	5.4949e-21
rs7038554	men	-0.0128	0.0162	0.4325	-0.036	0.0195	0.06459	-0.0155	0.00362342	2.17692e-22
rs9314867	men	0.0112	0.0163	0.4909	-0.0193	0.0197	0.3273	0.0049	0.0034077	9.92978e-14
rs10756792	men	-0.0104	0.0172	0.5446	-0.0211	0.0206	0.306	-0.0249	0.0038964	3.62738e-11
rs34478611	men	0.0235	0.0179	0.1901	0.0278	0.0215	0.1948	0.0173	0.00394468	1.71285e-08
rs4265247	men	-0.0002	0.0154	0.9895	0.0072	0.0186	0.6999	-0.0031	0.00344378	9.04033e-09
rs460177	men	-0.0056	0.0152	0.7136	0.0116	0.0183	0.5266	0.008	0.00338672	2.35849e-14
rs2814852	men	-0.0017	0.0155	0.9124	0.0177	0.0187	0.344	0.0027	0.00345652	3.0533e-17
rs6479424	men	0.0053	0.0154	0.7284	-0.0097	0.0185	0.6012	-0.0075	0.00339972	5.56402e-12
rs357525	men	-0.0059	0.0272	0.8276	0.0117	0.0322	0.7154	0.0027	0.00578818	8.65004e-14
rs473902	men	0.0454	0.0283	0.1092	-0.0073	0.0341	0.8307	0.0275	0.00593032	6.06112e-40
rs111821073	men	0.0409	0.021	0.05087	0.0688	0.0251	0.006112	0.0425	0.00469328	1.23236e-35
rs4285804	women	0.0311	0.015	0.03769	-0.004	0.021	0.8505	0.0143	0.0127	0.2589
rs12414906	women	-0.0306	0.0261	0.241	-0.0133	0.0363	0.7148	-0.0254	0.0223	0.2535
rs9418456	women	-0.0131	0.0152	0.3879	-0.0154	0.0215	0.4719	-0.0062	0.0128	0.6293
rs1494209	women	-0.0005	0.0149	0.974	-0.0075	0.021	0.722	-0.0046	0.0126	0.7158
rs10795055	women	0.0195	0.0153	0.2037	-0.0009	0.0217	0.9663	0.0066	0.0129	0.608
rs780159	women	-0.0363	0.0153	0.01721	-0.0145	0.0214	0.4992	-0.0303	0.013	0.01955
rs11187533	women	0.0084	0.017	0.6204	0.0278	0.0237	0.2424	0.0142	0.0144	0.3248
rs3829258	women	-0.0211	0.0154	0.17	-0.0155	0.0216	0.4736	-0.018	0.013	0.1652
rs7128640	women	-0.0291	0.0149	0.05047	0.0111	0.021	0.5962	-0.0199	0.0126	0.1163
rs2509967	women	0.0179	0.0156	0.2503	-0.0084	0.022	0.7014	0.0141	0.0133	0.2889
rs4645917	women	0.0479	0.0235	0.0417	0.035	0.033	0.29	0.0455	0.0201	0.02367
rs7952436	women	0.011	0.0326	0.7358	0.0461	0.0454	0.3103	0.0146	0.0279	0.6019
rs7130446	women	-0.0018	0.0152	0.9077	0.0047	0.0214	0.8266	-0.0053	0.0128	0.6762
rs140201358	women	-0.0503	0.0747	0.5004	-0.0162	0.102	0.874	-0.0901	0.0637	0.1573
rs7296340	women	0.0138	0.0168	0.4112	0.0051	0.0236	0.8276	0.0043	0.0141	0.761
rs3764002	women	-0.0114	0.018	0.5271	-0.0372	0.0257	0.1488	-0.0024	0.0152	0.8724
rs146459385	women	-0.0232	0.039	0.5528	0.0539	0.0539	0.3177	0.0185	0.0329	0.5737
rs7978610	women	0.0234	0.0157	0.1367	-0.0274	0.0221	0.2157	0.0019	0.0133	0.8896
rs60209099	women	0.0337	0.0154	0.02853	0.0057	0.0216	0.7913	0.0247	0.013	0.05776
rs718314	women	-0.0028	0.0173	0.8715	-0.0117	0.0242	0.6285	-0.0009	0.0145	0.9497
rs73108788	women	0.0189	0.0202	0.3489	0.0443	0.0282	0.1165	0.0263	0.0173	0.1282
rs1838173	women	0.0144	0.0212	0.4972	-0.0213	0.0301	0.4794	0.0099	0.0179	0.5807
rs11614913	women	0.0276	0.0153	0.07034	0.0138	0.0214	0.5187	0.0165	0.0128	0.1975
rs10878359	women	-0.0213	0.0155	0.1712	-0.0203	0.022	0.3552	-0.0102	0.0132	0.4387
rs6581661	women	0.0089	0.0175	0.6094	0.0198	0.0247	0.4228	0.011	0.0148	0.4567
rs4773173	women	-0.0104	0.0157	0.5053	-0.0298	0.0221	0.1787	-0.021	0.0132	0.1097
rs1262720	women	-0.0116	0.0226	0.6092	-0.0145	0.0317	0.6484	-0.0185	0.0191	0.3337
rs9568486	women	0.0027	0.0207	0.8949	0.0144	0.0291	0.6194	-0.0071	0.0172	0.6784
rs7143479	women	0.0138	0.0187	0.4604	-0.0165	0.0267	0.5358	0.0095	0.0149	0.5222
rs34706081	women	0.0104	0.0266	0.6966	0.0024	0.0339	0.9436	0.0128	0.0196	0.5145
rs7160860	women	0.0087	0.0214	0.6833	-0.008	0.0303	0.7908	0.0119	0.0169	0.4805
rs7492628	women	-0.0164	0.0186	0.3781	0.0041	0.0248	0.8688	-0.0006	0.0137	0.9653
rs72755233	women	-0.0267	0.0275	0.3308	-0.0026	0.0384	0.9458	-0.0234	0.0233	0.3157
rs62002090	women	0.0254	0.0158	0.1069	-0.0078	0.0222	0.7241	0.0082	0.0134	0.5406
rs78768773	women	-0.0075	0.0223	0.7376	0.0116	0.0312	0.709	-0.0065	0.0184	0.7229
rs6494407	women	0.0223	0.0156	0.1547	-0.0544	0.0222	0.01407	0.0024	0.0133	0.8592
rs11631579	women	0.0064	0.0149	0.6697	-0.0006	0.021	0.9776	0.0036	0.0127	0.777
rs4842838	women	-0.0189	0.0149	0.2032	-0.0004	0.021	0.9861	-0.012	0.0126	0.3422
rs28625102	women	-0.0146	0.0169	0.3871	-0.0209	0.0236	0.3771	-0.0149	0.0144	0.301
rs12932172	women	-0.0234	0.0186	0.2066	0.003	0.0258	0.9082	-0.0048	0.0158	0.7589
rs1876001	women	-0.0221	0.015	0.141	-0.0332	0.0212	0.1167	-0.0208	0.0127	0.1022
rs74330121	women	-0.0587	0.0369	0.1123	-0.0071	0.0511	0.8902	-0.0485	0.0317	0.1264
rs2925979	women	0.0211	0.0164	0.1966	0.0107	0.0231	0.6429	0.017	0.0137	0.216
rs11649660	women	0.0142	0.0182	0.4341	-0.0317	0.0257	0.2188	0.0021	0.0155	0.8923
rs3818717	women	-0.0109	0.0152	0.4739	-0.0106	0.0213	0.6188	-0.0115	0.013	0.3754
rs7215553	women	0.005	0.015	0.7371	0.0055	0.021	0.7929	0.006	0.0126	0.6337
rs930119	women	0.0081	0.016	0.6126	0.0149	0.0224	0.5063	0.0103	0.0135	0.4447
rs9907575	women	0.056	0.033	0.0895	0.0528	0.0472	0.2632	0.0712	0.0283	0.01186
rs16975758	women	-0.0207	0.0155	0.1819	0.0282	0.0217	0.1928	-0.0081	0.013	0.5339
rs727428	women	0.0092	0.015	0.5412	0.0455	0.021	0.03043	0.0238	0.0126	0.05923
rs4310973	women	0.0105	0.0186	0.5737	-0.006	0.0263	0.82	-0.0025	0.0157	0.8716
rs3810068	women	0.0019	0.0172	0.9101	0.0087	0.0245	0.7216	-0.0043	0.0147	0.77
rs12454712	women	-0.0056	0.0161	0.7278	-0.007	0.0226	0.7553	-0.0118	0.0134	0.3808
rs59360013	women	-0.0025	0.0375	0.9476	0.0085	0.0523	0.8708	0.035	0.0309	0.258
rs1077795	women	0.0417	0.0172	0.01536	-0.0058	0.0243	0.8123	0.0345	0.0147	0.01896
rs1469024	women	-0.0055	0.0155	0.7228	0.0309	0.0217	0.1546	-0.0041	0.0131	0.7552
rs11670056	women	0.0853	0.0276	0.002032	0.0789	0.0387	0.04148	0.0801	0.0238	0.0007636
rs10403360	women	0	0.0151	0.9974	0.0247	0.0212	0.2438	0.0033	0.0127	0.793
rs17242235	women	-0.0187	0.0212	0.3792	-0.0423	0.03	0.1587	-0.0139	0.0181	0.4418
rs1799815	women	-0.0046	0.0315	0.8837	0.0158	0.0442	0.7214	-0.0032	0.0271	0.9047
rs62621197	women	0.0397	0.0436	0.3621	-0.0276	0.0638	0.6653	0.0174	0.0377	0.6438
rs7553827	women	0.0019	0.0175	0.9148	0.0008	0.0245	0.9743	0.0067	0.0149	0.65
rs984222	women	-0.0233	0.0153	0.1277	0.0159	0.0215	0.4604	-0.0142	0.0129	0.2703
rs905938	women	0.0217	0.0171	0.2053	0.045	0.024	0.06092	0.0209	0.0146	0.1536
rs12136856	women	-0.0175	0.0159	0.2713	0.0173	0.0223	0.4363	-0.0042	0.0134	0.7521
rs3119837	women	-0.0036	0.0165	0.8293	-0.0011	0.0233	0.9614	0	0.0139	0.9978
rs6697844	women	0.0005	0.0152	0.9763	0.0418	0.0212	0.04919	0.014	0.0129	0.2773
rs7550758	women	0.0088	0.0149	0.5555	-0.0023	0.021	0.9136	0.0062	0.0126	0.6246
rs6541229	women	0.0145	0.0149	0.3292	0.0268	0.0208	0.1979	0.0175	0.0125	0.1628
rs2807869	women	-0.0298	0.0149	0.04597	-0.0237	0.021	0.2595	-0.0232	0.0126	0.06425
rs2749141	women	0.0117	0.0209	0.576	0.0363	0.0291	0.2116	0.0131	0.0173	0.4486
rs34517439	women	0.0075	0.0253	0.766	-0.0019	0.0356	0.9571	-0.0101	0.0218	0.6437
rs7543409	women	-0.0039	0.015	0.7954	-0.0088	0.021	0.674	-0.0051	0.0126	0.6883
rs111748199	women	0.0064	0.0172	0.7107	-0.0136	0.0241	0.5721	-0.0034	0.0145	0.8135
rs1883711	women	-0.0749	0.0485	0.1223	-0.0359	0.0691	0.6028	-0.0802	0.0411	0.05076
rs67809146	women	-0.0395	0.0162	0.01452	-0.0169	0.0227	0.4564	-0.0231	0.0137	0.09258
rs1892204	women	-0.0065	0.0151	0.6673	0.0505	0.0213	0.01764	0.0014	0.0128	0.9126
rs8126001	women	0.0251	0.0151	0.0954	0.009	0.0212	0.6718	0.0226	0.0127	0.0764
rs6077004	women	0.0684	0.0169	5.25e-05	0.099	0.0236	2.67e-05	0.0808	0.0144	2.137e-08
rs9976596	women	0.0026	0.0211	0.9017	-0.0278	0.0297	0.3497	-0.0013	0.018	0.9407
rs2836171	women	0.0309	0.015	0.0393	-0.0088	0.0211	0.6757	0.0182	0.0126	0.1495
rs2294239	women	-0.017	0.015	0.258	-0.0416	0.0211	0.0493	-0.0213	0.0126	0.0915
rs9609263	women	0.0208	0.015	0.1653	0.0145	0.0212	0.4931	0.0168	0.0126	0.1838
rs9678859	women	-0.019	0.0191	0.3212	-0.0409	0.027	0.1307	-0.0138	0.0163	0.397
rs1345203	women	0.0315	0.0211	0.1358	-0.0168	0.0304	0.5789	0.0056	0.0179	0.7553
rs10211038	women	-0.0416	0.0192	0.03082	0.0022	0.0269	0.9338	-0.0241	0.0159	0.1293
rs55920843	women	-0.1026	0.0813	0.2066	-0.0154	0.1178	0.8959	-0.0722	0.0696	0.2992
rs57198438	women	-0.005	0.0349	0.8869	-0.0606	0.0504	0.2288	-0.026	0.0282	0.357
rs2848657	women	-0.0444	0.0229	0.052	0.0047	0.0319	0.884	-0.017	0.0195	0.3816
rs1128249	women	0.0052	0.0152	0.7318	-0.0244	0.0214	0.2554	0.0011	0.0129	0.9322
rs4246610	women	-0.0104	0.0225	0.6452	0.017	0.0315	0.5902	-0.0124	0.0185	0.5035
rs62172472	women	0.0027	0.0183	0.8825	-0.0574	0.0262	0.02829	-0.0228	0.0157	0.1479
rs6739896	women	0.014	0.0155	0.3649	-0.0093	0.0219	0.6696	0.0045	0.0131	0.7298
rs2373072	women	-0.0007	0.0169	0.9653	-0.0001	0.0237	0.9963	-0.0036	0.0143	0.8021
rs6436586	women	0.0046	0.0161	0.7758	-0.0231	0.0227	0.3076	0.0094	0.0135	0.4839
rs11694842	women	-0.002	0.0159	0.8997	-0.0044	0.0223	0.8434	-0.0046	0.0135	0.7348
rs11694173	women	-0.0263	0.0192	0.1711	0.0279	0.0266	0.2944	-0.0031	0.0164	0.8475
rs4074938	women	-0.0083	0.0172	0.6273	-0.0105	0.0241	0.6626	0.0004	0.0147	0.9764
rs2678911	women	-0.013	0.0153	0.3967	-0.0076	0.0216	0.7255	-0.0083	0.0129	0.5171
rs6719428	women	0.0131	0.0164	0.4251	-0.0312	0.0233	0.1808	-0.0056	0.0139	0.685
rs2861699	women	-0.0167	0.0157	0.2875	0.0045	0.022	0.8383	-0.011	0.0132	0.403
rs114496946	women	-0.0226	0.0662	0.7325	-0.025	0.0943	0.7908	-0.028	0.0561	0.6176
rs11716727	women	-0.003	0.0174	0.864	0.0045	0.0244	0.8521	0.0027	0.0146	0.8533
rs11929498	women	-0.0161	0.0181	0.3733	0.0394	0.0253	0.1194	-0.0074	0.0152	0.6257
rs1153872	women	-0.0158	0.0148	0.2878	-0.0221	0.0208	0.2872	-0.0257	0.0126	0.04134
rs9872754	women	0.0067	0.0205	0.7455	-0.031	0.0292	0.2885	-0.0154	0.0176	0.3805
rs9817452	women	-0.0167	0.0153	0.2756	0.0224	0.0214	0.2955	-0.0029	0.0129	0.8237
rs7633675	women	0.0285	0.016	0.07491	0.0074	0.0225	0.7439	0.0147	0.0135	0.2759
rs9817522	women	0.0078	0.0158	0.6221	0.0165	0.0221	0.4571	0.0095	0.0135	0.4798
rs990211	women	-0.0079	0.0192	0.681	0.0123	0.027	0.6481	-0.0084	0.0165	0.6104
rs2276824	women	0.0138	0.0151	0.3593	-0.0013	0.0212	0.9519	0.0024	0.0127	0.8523
rs11718560	women	-0.0044	0.0169	0.7942	-0.0105	0.0238	0.6598	-0.0011	0.0145	0.9369
rs2371767	women	-0.0215	0.0163	0.1881	-0.0206	0.023	0.3709	-0.0217	0.0138	0.1177
rs793475	women	-0.0167	0.0153	0.2762	-0.0491	0.0216	0.02284	-0.0258	0.0129	0.04571
rs13107325	women	-0.0112	0.0285	0.6937	0.0103	0.0401	0.7977	-0.0178	0.0245	0.4678
rs75321784	women	-0.039	0.0223	0.08005	-0.0904	0.0318	0.004477	-0.0511	0.019	0.007107
rs35581370	women	0.0144	0.0212	0.4955	-0.0259	0.03	0.3881	-0.0093	0.018	0.606
rs10024899	women	-0.044	0.0157	0.005077	-0.0526	0.0221	0.01739	-0.0408	0.0133	0.002183
rs216101	women	-0.0204	0.0162	0.2077	-0.0126	0.0228	0.5815	-0.0175	0.0136	0.1991
rs11727676	women	0.0824	0.0255	0.001244	0.0557	0.0357	0.1186	0.0593	0.0219	0.006715
rs2137234	women	0.0177	0.0184	0.3377	-0.0094	0.0262	0.719	0.015	0.0158	0.3433
rs28558703	women	-0.0035	0.0155	0.8215	-0.0169	0.0218	0.4382	-0.0072	0.0131	0.581
rs4450871	women	-0.0069	0.0161	0.6679	0.0443	0.0226	0.04947	0.0015	0.0136	0.9115
rs10462028	women	-0.0092	0.016	0.5631	0.0052	0.0224	0.8161	-0.016	0.0136	0.2371
rs57307615	women	-0.0517	0.0323	0.1094	0.0001	0.0449	0.9987	-0.0421	0.0262	0.108
rs58036322	women	-0.0069	0.0167	0.6783	-0.0124	0.0236	0.599	-0.0029	0.0142	0.8388
rs2167750	women	-0.0035	0.015	0.8173	-0.0159	0.021	0.4476	-0.0028	0.0126	0.8223
rs10061674	women	0.0035	0.0165	0.8318	-0.0259	0.0233	0.2668	-0.003	0.0139	0.8309
rs12234017	women	0.0168	0.017	0.3235	0.0049	0.0239	0.8389	0.0125	0.0144	0.3881
rs72801474	women	0.0077	0.0279	0.7839	0.0602	0.0385	0.1177	0.0158	0.0237	0.5042
rs34000	women	-0.0031	0.0154	0.8422	0.0097	0.0216	0.6532	0.0066	0.013	0.6115
rs10477191	women	0.0278	0.0365	0.4468	0.008	0.0521	0.8778	0.0301	0.0293	0.3041
rs6897617	women	-0.0244	0.0163	0.1353	0.0002	0.023	0.993	-0.0176	0.0139	0.2063
rs56221328	women	0.0172	0.0191	0.3677	-0.0184	0.0271	0.4954	-0.0049	0.0159	0.7574
rs11249614	women	0.0155	0.0159	0.3322	0.0127	0.0224	0.5707	0.0118	0.0135	0.3819
rs1864511	women	-0.0013	0.0169	0.9378	0.006	0.0237	0.8013	0.0016	0.0143	0.9125
rs3936510	women	0.05	0.0187	0.007591	-0.004	0.0265	0.8792	0.0319	0.016	0.04562
rs4700079	women	-0.0294	0.0199	0.1385	-0.0744	0.0282	0.008447	-0.0252	0.0167	0.131
rs2073267	women	0.0012	0.0201	0.9522	0.0284	0.0279	0.309	0.0129	0.0168	0.4438
rs9485491	women	-0.0166	0.0426	0.6975	-0.006	0.059	0.9192	-0.0091	0.0361	0.8002
rs11757455	women	0.0047	0.0306	0.8777	0.0352	0.0431	0.414	0.009	0.0261	0.7303
rs11154377	women	-0.0069	0.0152	0.6512	0.0045	0.0213	0.8323	0	0.0127	0.9999
rs72959041	women	0.0323	0.0369	0.382	-0.0285	0.0527	0.588	0.0158	0.0316	0.6168
rs654689	women	-0.0041	0.0152	0.7876	-0.0259	0.0214	0.2268	-0.0079	0.0128	0.5353
rs9382988	women	-0.0048	0.019	0.801	-0.0171	0.0268	0.5233	-0.0044	0.0159	0.7818
rs555754	women	-0.0001	0.0149	0.9968	-0.039	0.0209	0.06277	-0.0049	0.0125	0.6926
rs12525417	women	0.0189	0.0159	0.2349	-0.0016	0.0225	0.9423	0.0132	0.0134	0.3254
rs9275556	women	-0.0078	0.0152	0.6084	0.0303	0.0213	0.1549	0.0003	0.0128	0.9782
rs147627829	women	0.0614	0.0409	0.133	-0.0231	0.0591	0.6959	0.0433	0.0355	0.2225
rs998584	women	0.0315	0.0151	0.03717	0.0551	0.0212	0.009238	0.0332	0.0127	0.009022
rs72862280	women	-0.0007	0.0555	0.9899	0.0425	0.0772	0.5819	0.0254	0.0475	0.5921
rs1294415	women	-0.0291	0.0155	0.06008	-0.0493	0.0218	0.02353	-0.0285	0.0131	0.02888
rs6921344	women	-0.0288	0.0154	0.0624	-0.0018	0.0217	0.9322	-0.017	0.013	0.1894
rs757931	women	0.0204	0.0173	0.2373	0.0149	0.0246	0.5449	0.0252	0.0148	0.08858
rs41281051	women	-0.0024	0.0151	0.8741	-0.0116	0.0213	0.5845	-0.0046	0.0127	0.7185
rs741486	women	-0.0019	0.0159	0.9025	0.0206	0.0222	0.3534	0.0055	0.0133	0.679
rs3823974	women	-0.0412	0.0151	0.006355	-0.0296	0.0212	0.163	-0.0365	0.0127	0.003992
rs4722530	women	-0.0042	0.019	0.8233	0.0386	0.0265	0.1451	0.0053	0.0159	0.7403
rs1534696	women	0.0239	0.0153	0.1177	-0.0325	0.0215	0.1293	0.0079	0.0129	0.5424
rs11983200	women	0.03	0.0258	0.2445	0.0203	0.0364	0.5759	0.027	0.0215	0.2091
rs35120307	women	0.0113	0.0165	0.4949	0.0092	0.0233	0.6943	0.0126	0.0138	0.3638
rs55747707	women	0.0123	0.0189	0.5175	0.0265	0.0265	0.3186	0.0075	0.016	0.6394
rs848494	women	-0.0187	0.0167	0.2629	-0.0306	0.0238	0.1978	-0.0253	0.0142	0.07509
rs1978117	women	-0.0267	0.0152	0.07886	0.0115	0.0213	0.5913	-0.0097	0.0128	0.4467
rs6999569	women	-0.0337	0.0151	0.02532	-0.0004	0.021	0.9833	-0.0272	0.0127	0.03211
rs36024485	women	0.0418	0.0167	0.01249	-0.0025	0.0237	0.9145	0.0213	0.0143	0.1359
rs9644033	women	-0.0088	0.0173	0.6119	0.0301	0.0243	0.2163	-0.0015	0.0147	0.918
rs11992444	women	0.005	0.0168	0.7671	0.025	0.0237	0.2906	0.0056	0.0142	0.6934
rs2874535	women	0.0239	0.0159	0.1339	0.0231	0.0225	0.3029	0.0255	0.0134	0.05791
rs10097671	women	0.0758	0.029	0.008904	0.0166	0.0414	0.6886	0.0655	0.0242	0.006868
rs9298231	women	0.0308	0.0179	0.0849	-0.0307	0.0253	0.2253	0.0115	0.015	0.441
rs7827182	women	-0.002	0.0162	0.9029	0.0501	0.0231	0.0299	0.0217	0.0136	0.1115
rs6989866	women	0.0185	0.0168	0.2686	0.0113	0.0237	0.6329	0.0159	0.0142	0.261
rs4742929	women	0.0062	0.0151	0.6823	0.0275	0.0213	0.1965	0.0123	0.0127	0.335
rs4381000	women	-0.045	0.0392	0.2511	0.0355	0.0542	0.5121	-0.0263	0.0319	0.4097
rs10886854	women	0.0448	0.0203	0.02747	0.1055	0.0282	0.0001869	0.0533	0.0171	0.001766
rs10082476	women	0.0069	0.0174	0.6908	0.0188	0.0244	0.4406	0.0103	0.0147	0.4815
rs7914342	women	-0.0058	0.0191	0.7625	0.0233	0.0268	0.3856	0.0061	0.0163	0.7093
rs12245149	women	-0.0161	0.015	0.2828	-0.0138	0.0211	0.5109	-0.0164	0.0126	0.1929
rs4746777	women	-0.0073	0.0204	0.7204	-0.0729	0.0291	0.01239	-0.0255	0.0173	0.1406
rs876678	women	-0.0235	0.0149	0.1148	-0.0252	0.0209	0.2288	-0.0092	0.0126	0.4641
rs2648717	women	0.0122	0.0196	0.5333	-0.002	0.0276	0.9412	0.0131	0.0167	0.4317
rs2274224	women	0.0073	0.0149	0.6235	-0.0121	0.0209	0.5639	0.0089	0.0126	0.4763
rs35202269	women	0.0116	0.0252	0.646	0.0495	0.0354	0.1619	0.0226	0.0216	0.296
rs61884028	women	0.0476	0.0333	0.1532	-0.0197	0.0477	0.6786	0.0382	0.0286	0.182
rs143840904	women	-0.0302	0.0578	0.6013	-0.15	0.0839	0.07368	-0.0344	0.0497	0.4883
rs11031105	women	-0.0023	0.0161	0.8852	0.0174	0.0225	0.4388	0.0039	0.0137	0.7739
rs35864060	women	-0.0622	0.0443	0.1601	-0.0482	0.0621	0.4374	-0.0861	0.0377	0.02247
rs12285193	women	0.0077	0.0168	0.6471	0.0032	0.0236	0.8916	-0.002	0.0141	0.8897
rs7132083	women	-0.006	0.015	0.6924	0.0211	0.0211	0.3167	-0.0061	0.0128	0.6339
rs3184504	women	-0.0925	0.015	6.637e-10	-0.0431	0.0209	0.03896	-0.072	0.0128	1.817e-08
rs7952868	women	-0.0053	0.0174	0.7592	0.0046	0.0244	0.8519	0.0028	0.0148	0.8476
rs1790120	women	-0.0554	0.0185	0.002782	-0.0489	0.0263	0.06311	-0.0409	0.0156	0.008826
rs34180676	women	0.0219	0.0159	0.1689	-0.0194	0.0224	0.3865	0.0054	0.0135	0.6915
rs825452	women	0.0156	0.0152	0.3069	-0.0027	0.0214	0.899	0.0009	0.0128	0.9436
rs1498878	women	0.009	0.0152	0.5557	0.0529	0.0213	0.01308	0.0143	0.0128	0.2649
rs10842707	women	-0.0119	0.0181	0.5108	-0.0003	0.0253	0.9894	-0.0056	0.015	0.7085
rs11049666	women	0.0142	0.0166	0.3914	-0.0016	0.0234	0.9439	0.0102	0.0142	0.4695
rs11614212	women	-0.0584	0.018	0.001156	-0.0903	0.0252	0.0003368	-0.0606	0.0153	7.674e-05
rs1732886	women	0.0091	0.0167	0.5864	-0.0164	0.0235	0.4843	0.0051	0.0141	0.7164
rs77865767	women	0.0165	0.0387	0.6688	-0.0055	0.055	0.9197	0.0187	0.0329	0.5705
rs11064334	women	0.0081	0.0267	0.7622	0.0159	0.0376	0.6725	-0.0067	0.0225	0.766
rs10748128	women	-0.013	0.0159	0.4121	-0.0094	0.0223	0.6721	-0.0166	0.0133	0.2126
rs4471484	women	-0.019	0.015	0.2038	-0.0086	0.0211	0.6827	-0.0084	0.0127	0.5102
rs9634212	women	0.0176	0.0182	0.3322	0.004	0.0257	0.8774	0.0085	0.0152	0.5779
rs34118426	women	0.0092	0.0168	0.5817	0.0204	0.0234	0.3831	0.0094	0.0141	0.5046
rs75372280	women	0.0214	0.0198	0.2804	0.0284	0.0277	0.3058	0.0128	0.0167	0.4441
rs7994573	women	0.0137	0.0175	0.4346	0.0146	0.0246	0.5517	0.0079	0.0148	0.5914
rs41284816	women	-0.0157	0.0571	0.7839	0.0139	0.0785	0.8593	0.0034	0.0479	0.9432
rs9523312	women	-0.0182	0.0152	0.2294	-0.011	0.0213	0.6044	-0.0161	0.0127	0.2045
rs71413981	women	-0.0083	0.0248	0.738	0.0462	0.0353	0.1901	-0.0204	0.0181	0.2593
rs10134914	women	-0.0082	0.0187	0.6608	-0.0164	0.0285	0.5654	-0.0116	0.0143	0.4196
rs1272131	women	0.0014	0.0176	0.9364	-0.0206	0.0253	0.415	0.0079	0.0129	0.5408
rs862041	women	0.0051	0.0161	0.7502	-0.0448	0.0229	0.05061	0.0014	0.013	0.9132
rs7156757	women	-0.0052	0.0165	0.7507	0.036	0.023	0.1172	0.0096	0.014	0.4913
rs10151561	women	0.0189	0.0175	0.278	-0.0025	0.025	0.9199	0.0015	0.0127	0.9088
rs28929474	women	-0.0461	0.0692	0.5046	0.0114	0.0953	0.9049	-0.0334	0.0501	0.5048
rs4965600	women	0.0065	0.0153	0.6722	0.0074	0.0214	0.7313	0.0026	0.0128	0.8405
rs6493652	women	-0.0226	0.016	0.1588	-0.036	0.0226	0.1104	-0.0239	0.0135	0.07518
rs34245505	women	0.0038	0.0196	0.8458	-0.0531	0.028	0.05761	-0.0092	0.0166	0.5786
rs35241865	women	-0.004	0.015	0.789	0.028	0.021	0.1838	0.0098	0.0126	0.4356
rs35874463	women	0.0409	0.0353	0.247	0.0139	0.0494	0.7782	0.0166	0.0302	0.584
rs5742915	women	-0.0133	0.0149	0.373	0.0116	0.021	0.5783	-0.0065	0.0128	0.6119
rs4243044	women	0.011	0.0205	0.593	-0.0328	0.0291	0.26	-0.0043	0.0171	0.8016
rs28878227	women	0.0213	0.0151	0.1574	0.0183	0.0212	0.3878	0.0117	0.0127	0.3568
rs10520573	women	-0.0229	0.0149	0.1259	-0.004	0.021	0.8496	-0.0159	0.0126	0.2081
rs16942323	women	0.0216	0.0475	0.6491	-0.0409	0.0685	0.5508	-0.0069	0.0413	0.868
rs1573891	women	0.0023	0.0207	0.9129	-0.0374	0.0295	0.2041	-0.0144	0.0177	0.4146
rs11852530	women	-0.0156	0.0175	0.3742	-0.0065	0.0248	0.7938	-0.0163	0.0147	0.2677
rs7188928	women	0.0192	0.0218	0.3783	0.0551	0.0303	0.06885	0.0334	0.0184	0.06948
rs79686715	women	0.0082	0.0465	0.8604	0.0006	0.0648	0.9925	0.0019	0.0395	0.9618
rs25849	women	-0.0113	0.0169	0.5033	-0.0316	0.0236	0.1808	-0.015	0.0142	0.2901
rs6565293	women	0.0091	0.016	0.5687	0.0033	0.0224	0.883	0.003	0.0135	0.825
rs62048543	women	-0.0105	0.0162	0.5156	-0.0595	0.0228	0.009134	-0.0203	0.0138	0.141
rs1406815	women	-0.0034	0.0188	0.857	0.0279	0.0262	0.2886	0.0006	0.0158	0.9722
rs12920507	women	0.0465	0.0228	0.04178	0.0155	0.0326	0.6344	0.0294	0.0191	0.1234
rs56823429	women	0.02	0.0165	0.2248	0.0123	0.0232	0.5951	0.0149	0.0139	0.2839
rs8059794	women	0.0571	0.0235	0.01496	0.0183	0.0332	0.5806	0.034	0.0199	0.08782
rs1805007	women	0.0027	0.0297	0.9279	0.0423	0.0415	0.3078	0.0043	0.0256	0.8655
rs2273984	women	-0.0196	0.0158	0.2133	-0.0195	0.0222	0.3799	-0.0182	0.0133	0.171
rs187370584	women	0.0553	0.0707	0.4345	0.1023	0.099	0.3013	0.0681	0.0599	0.2552
rs7223535	women	-0.0132	0.0169	0.436	-0.0018	0.0238	0.9387	-0.0059	0.0144	0.6843
rs8077609	women	0.0035	0.0159	0.8242	-0.0155	0.0224	0.4873	-0.0037	0.0133	0.7832
rs12604082	women	0.0103	0.0202	0.6108	0.0003	0.0284	0.9929	0.0063	0.0171	0.7127
rs79730878	women	-0.0412	0.018	0.02187	-0.03	0.0254	0.2366	-0.0418	0.0155	0.006972
rs80347400	women	0.0044	0.0217	0.8397	-0.0003	0.0304	0.9927	0.0072	0.0185	0.6964
rs41524846	women	0.0218	0.017	0.2015	0.0421	0.0239	0.07792	0.0218	0.0144	0.1287
rs2006122	women	0.0219	0.0168	0.1914	0.0376	0.0235	0.1097	0.0199	0.0143	0.1635
rs6501392	women	0.0085	0.015	0.5713	-0.0157	0.021	0.4556	0.0033	0.0126	0.7915
rs8079052	women	0.014	0.0191	0.4617	0.0127	0.027	0.6374	0.014	0.0163	0.3902
rs4969471	women	0.0175	0.0168	0.2977	0.0101	0.0234	0.6667	0.0078	0.0141	0.5788
rs7237942	women	0.0164	0.0186	0.3789	-0.0052	0.0264	0.8442	0.0072	0.0157	0.6448
rs8093196	women	0.0077	0.0157	0.6249	0.0146	0.022	0.5074	0.0048	0.0132	0.7151
rs2187189	women	0.0011	0.015	0.9389	0.034	0.0211	0.1068	0.013	0.0129	0.3129
rs12710257	women	0.0055	0.0184	0.7643	-0.0619	0.0263	0.01865	-0.0119	0.0155	0.442
rs3794991	women	0.0126	0.0274	0.646	0.0502	0.038	0.187	0.0259	0.023	0.2604
rs12973528	women	-0.0162	0.0156	0.2964	0.0238	0.0217	0.2725	0.0005	0.0131	0.9678
rs116126028	women	-0.0243	0.0367	0.5084	-0.0116	0.0514	0.8214	-0.0129	0.0312	0.6799
rs2304242	women	-0.0342	0.0155	0.02704	-0.052	0.0217	0.01673	-0.0396	0.0129	0.002222
rs33988101	women	-0.0416	0.0151	0.005869	-0.0045	0.0212	0.8306	-0.024	0.0129	0.06284
rs10401891	women	-0.0021	0.016	0.8973	0.0151	0.0225	0.5003	-0.0034	0.0136	0.8012
rs62112763	women	0.0156	0.0151	0.3016	0.0275	0.0213	0.1963	0.0187	0.0127	0.1414
rs4908289	women	-0.0054	0.0152	0.723	-0.0102	0.0213	0.633	-0.0079	0.0129	0.5415
rs12029985	women	0.012	0.0183	0.5106	-0.0293	0.0258	0.2571	0.0076	0.0153	0.6183
rs2490196	women	0.0452	0.0174	0.009264	-0.0029	0.0245	0.9058	0.0243	0.0146	0.09571
rs11205303	women	-0.0331	0.0158	0.03682	-0.0079	0.0221	0.7213	-0.013	0.0133	0.3293
rs267731	women	-0.0856	0.0409	0.0361	0.0206	0.0558	0.712	-0.0527	0.0345	0.1272
rs12136025	women	-0.0191	0.0194	0.3254	-0.0186	0.0273	0.4965	-0.02	0.0166	0.2278
rs6427242	women	-0.0088	0.0166	0.5949	-0.0083	0.0234	0.7245	-0.0083	0.014	0.5522
rs2421490	women	0.0079	0.0209	0.7042	0.0418	0.0292	0.1517	0.0148	0.0173	0.392
rs55935473	women	-0.0009	0.016	0.9563	-0.0447	0.0225	0.04644	-0.0117	0.0136	0.3921
rs3738814	women	0.0031	0.015	0.836	0.0017	0.0211	0.9372	-0.0002	0.0126	0.9897
rs12047271	women	0.0026	0.0159	0.8705	0.0396	0.0222	0.07409	0.0098	0.0133	0.4589
rs13303359	women	-0.0067	0.0156	0.6701	0.0147	0.0215	0.4957	0.0116	0.0131	0.3731
rs17558745	women	0.0219	0.0163	0.1791	-0.0067	0.023	0.7697	0.0177	0.0138	0.1981
rs11466399	women	0.028	0.0164	0.08765	-0.005	0.0232	0.8296	0.0217	0.0138	0.1171
rs4529790	women	-0.0276	0.0242	0.2555	-0.0033	0.034	0.9224	-0.0145	0.0206	0.482
rs2820443	women	-0.0072	0.0166	0.6621	-0.0059	0.0233	0.802	0.0032	0.0139	0.82
rs79364962	women	0.075	0.0304	0.0137	0.1055	0.0421	0.01224	0.079	0.0259	0.002279
rs1757039	women	-0.0273	0.0156	0.07969	-0.0101	0.0218	0.6425	-0.0199	0.0131	0.129
rs12069762	women	-0.0238	0.0188	0.2061	-0.0181	0.0262	0.4908	-0.0135	0.0161	0.3994
rs72657272	women	0.0079	0.0227	0.7264	0.0022	0.0321	0.9441	0.0007	0.0194	0.9721
rs77469575	women	-0.0143	0.0198	0.4703	0.008	0.0278	0.7728	-0.0037	0.0164	0.824
rs57775942	women	0.054	0.0249	0.03032	-0.0207	0.0357	0.5628	0.0371	0.021	0.07773
rs12025175	women	0.019	0.0186	0.3068	0.0458	0.026	0.07896	0.0186	0.0157	0.236
rs9442571	women	0.0056	0.0224	0.8029	-0.0195	0.0316	0.5377	-0.0127	0.0192	0.5072
rs67354439	women	0.003	0.0187	0.8732	0.0597	0.026	0.02157	0.0244	0.0161	0.1288
rs6136659	women	-0.0244	0.0241	0.3103	-0.012	0.0338	0.7236	-0.0206	0.02	0.3019
rs6035274	women	0.014	0.0153	0.3594	0.0168	0.0215	0.4346	0.0108	0.0129	0.4027
rs7274811	women	-0.0001	0.0174	0.9954	0.0509	0.0242	0.03579	0.0158	0.0146	0.2787
rs143384	women	-0.0066	0.0153	0.668	-0.0012	0.0215	0.9541	-0.0131	0.0129	0.3101
rs1997833	women	0.0113	0.0163	0.4889	0.0272	0.0229	0.2342	0.0113	0.0137	0.411
rs58842569	women	-0.0198	0.0158	0.2087	-0.0152	0.0223	0.495	-0.0083	0.0133	0.5337
rs1412956	women	0.0167	0.015	0.2681	0.0304	0.0211	0.1495	0.019	0.0127	0.1354
rs185799410	women	-0.0677	0.0477	0.1561	-0.1593	0.0688	0.02054	-0.0841	0.0404	0.03718
rs2145270	women	0.0409	0.0155	0.008354	0.0755	0.0217	0.0005041	0.0622	0.0131	2.218e-06
rs1475860	women	0.0006	0.015	0.9657	0.0028	0.021	0.8955	0.0017	0.0126	0.8904
rs2211866	women	0.0352	0.0154	0.02218	0.009	0.0217	0.6783	0.0233	0.013	0.07247
rs3178915	women	0.0067	0.0149	0.6535	0.0455	0.0209	0.02974	0.023	0.0125	0.06694
rs2413338	women	-0.0264	0.0158	0.09484	0.0045	0.0223	0.8386	-0.0142	0.0133	0.2865
rs4253755	women	0.0229	0.0237	0.3325	0.0197	0.0335	0.5574	0.023	0.0202	0.2547
rs57069400	women	-0.0251	0.0223	0.2599	0.0133	0.031	0.6682	-0.0121	0.0185	0.5105
rs4417735	women	-0.0023	0.0223	0.9163	0.0211	0.031	0.497	0.0046	0.0189	0.8069
rs13405741	women	-0.0121	0.0249	0.6272	0.0408	0.0345	0.2366	-0.0127	0.0212	0.5502
rs711869	women	-0.0122	0.0153	0.4259	0.0298	0.0214	0.1635	-0.01	0.0129	0.44
rs7425274	women	-0.0388	0.015	0.00957	-0.0096	0.021	0.6484	-0.0228	0.0126	0.06911
rs13389219	women	0.0051	0.0152	0.7355	-0.0249	0.0214	0.2453	0.0008	0.0129	0.9483
rs968379	women	-0.0009	0.018	0.9612	-0.0301	0.0255	0.2377	-0.0036	0.0151	0.8138
rs16862227	women	0.0089	0.0179	0.6198	-0.0078	0.0252	0.7581	0.0067	0.0153	0.661
rs13427681	women	-0.0788	0.0151	1.749e-07	-0.0295	0.0213	0.1652	-0.0596	0.0127	2.588e-06
rs832817	women	-0.018	0.0152	0.2364	-0.0433	0.0214	0.04289	-0.0252	0.0129	0.04978
rs74796687	women	-0.0293	0.0599	0.6245	-0.0506	0.0839	0.5467	-0.0093	0.0509	0.855
rs78198962	women	0.0537	0.0503	0.2853	0.0463	0.0723	0.522	0.0443	0.043	0.3035
rs283480	women	-0.0008	0.0159	0.9616	-0.0109	0.0224	0.6264	-0.0097	0.0134	0.4681
rs7588944	women	0.0409	0.0157	0.009237	0.0123	0.0222	0.5781	0.0277	0.0135	0.03964
rs734586	women	0.0022	0.015	0.8859	-0.0097	0.0211	0.6465	0.0002	0.0126	0.9897
rs184401988	women	-0.0085	0.0712	0.9054	0.0129	0.0991	0.8963	-0.0308	0.0605	0.6105
rs1369703	women	0.0033	0.015	0.8274	-0.006	0.0212	0.7781	0.004	0.0126	0.7488
rs1545552	women	-0.0045	0.0165	0.7856	0.0094	0.0231	0.6851	-0.0098	0.0141	0.486
rs848534	women	-0.0064	0.0171	0.7093	0.0149	0.0239	0.5333	-0.0042	0.0143	0.7709
rs13417597	women	0.005	0.017	0.77	-0.0283	0.024	0.2391	0	0.0143	0.9984
rs59985551	women	-0.0125	0.0175	0.4743	-0.0013	0.0245	0.9589	-0.0111	0.0146	0.4497
rs12713372	women	-0.0091	0.015	0.5452	-0.0143	0.0212	0.4987	-0.0076	0.0126	0.5456
rs3771382	women	0.0065	0.0151	0.6662	0.0033	0.0212	0.8747	0.0004	0.0127	0.9749
rs11684404	women	0.0106	0.0159	0.5047	0.0253	0.0222	0.2555	0.0115	0.0133	0.3882
rs17685766	women	0.0239	0.0161	0.1368	0.0055	0.0226	0.8082	0.0134	0.0136	0.323
rs9867963	women	-0.0093	0.0157	0.5565	0.0097	0.022	0.6577	-0.0027	0.0132	0.8408
rs17819328	women	0.0008	0.0151	0.959	-0.0004	0.0213	0.9847	0.0055	0.0129	0.6684
rs4688850	women	-0.0046	0.0261	0.861	-0.0146	0.0375	0.6978	0.0011	0.0218	0.9591
rs9840468	women	-0.0058	0.019	0.7591	0.049	0.0266	0.06489	-0.0009	0.016	0.9534
rs9310427	women	0.0282	0.0252	0.2629	0.0011	0.0354	0.9743	0.0329	0.0216	0.1272
rs12330335	women	0.0012	0.0169	0.9448	0.0122	0.0237	0.606	-0.0041	0.0145	0.7759
rs6808936	women	0.0019	0.0151	0.8971	0	0.0212	0.9999	0.002	0.0127	0.8764
rs62271373	women	-0.0059	0.0334	0.8597	-0.0386	0.0478	0.4193	-0.0079	0.0289	0.7835
rs6444860	women	-0.0185	0.0179	0.3012	0.0068	0.0251	0.785	-0.0061	0.015	0.6825
rs12629746	women	0.0207	0.0151	0.1696	0.0318	0.0212	0.1342	0.024	0.0127	0.05901
rs2194411	women	-0.0267	0.0227	0.2394	0.0448	0.0312	0.1514	-0.0056	0.019	0.7688
rs61732778	women	-0.0058	0.0291	0.8411	-0.0863	0.0417	0.03839	-0.0125	0.0248	0.6142
rs322699	women	-0.0076	0.0165	0.6435	-0.0138	0.0231	0.5503	-0.0187	0.014	0.181
rs174831	women	-0.0166	0.015	0.2674	-0.0366	0.021	0.08218	-0.0215	0.0127	0.08954
rs9826470	women	0.0086	0.0176	0.6234	0.0035	0.0247	0.8886	0.0039	0.0149	0.7943
rs4683301	women	0.0097	0.0155	0.5326	-0.007	0.0219	0.751	0.0032	0.013	0.8063
rs2581828	women	0.0071	0.0152	0.6402	-0.0073	0.0215	0.7351	0.007	0.0129	0.5865
rs9809116	women	0.0131	0.0153	0.3936	0.0172	0.0215	0.4235	0.0154	0.0129	0.231
rs9811920	women	-0.0231	0.0153	0.1301	-0.0495	0.0215	0.02115	-0.0329	0.0129	0.01053
rs10516446	women	0.0016	0.0193	0.9322	0.0275	0.027	0.3082	0.0184	0.016	0.2521
rs7695544	women	0.0307	0.016	0.05534	0.0637	0.0224	0.004531	0.0249	0.0135	0.06459
rs6821305	women	0.0141	0.0151	0.3492	0.0156	0.0211	0.4604	0.0066	0.0127	0.6056
rs2035901	women	-0.0044	0.015	0.7704	0.0053	0.0212	0.8024	-0.0005	0.0127	0.9663
rs1812175	women	0.0181	0.0199	0.364	-0.0272	0.0282	0.3347	0.0001	0.0166	0.994
rs34049648	women	0.0134	0.0157	0.3923	0.0293	0.022	0.1821	0.0194	0.0133	0.1426
rs71603401	women	-0.012	0.0217	0.5805	-0.0053	0.0304	0.8626	-0.0024	0.0184	0.8978
rs2798287	women	-0.0069	0.015	0.6437	-0.0371	0.0211	0.07912	-0.012	0.0126	0.3405
rs73234986	women	0.0199	0.0196	0.3095	-0.0201	0.0278	0.4697	0.0169	0.0164	0.3021
rs2048564	women	0.0085	0.016	0.5946	0.0128	0.0226	0.5723	0.0216	0.0135	0.1096
rs7697556	women	-0.0226	0.015	0.132	-0.0539	0.0211	0.01056	-0.0279	0.0126	0.02716
rs994014	women	0.0122	0.0161	0.4484	-0.0332	0.0229	0.1465	0.0007	0.0137	0.9584
rs11727162	women	0.0094	0.0151	0.534	0.0284	0.0212	0.1795	0.0141	0.0127	0.2662
rs1870339	women	-0.0026	0.015	0.8627	-0.0124	0.021	0.5548	-0.0012	0.0126	0.9218
rs57561676	women	0.0006	0.0175	0.9719	-0.0137	0.0247	0.5796	0.0029	0.015	0.8464
rs9764678	women	0.0216	0.0166	0.1948	-0.0014	0.0234	0.9526	0.0129	0.0141	0.3577
rs62399010	women	-0.0127	0.0272	0.6415	0.0051	0.0376	0.892	-0.0095	0.023	0.6807
rs6877546	women	-0.0162	0.0203	0.4232	-0.0042	0.0286	0.8841	-0.0169	0.0168	0.3125
rs39881	women	-0.0204	0.0178	0.251	0.0021	0.0248	0.933	-0.0114	0.0152	0.4535
rs35569540	women	0.0172	0.0206	0.4021	-0.0117	0.0291	0.6885	0.0151	0.0173	0.384
rs254426	women	0.0045	0.0221	0.8381	-0.0352	0.0313	0.2609	0.0009	0.0182	0.9592
rs34646762	women	-0.0104	0.0199	0.6012	-0.0015	0.028	0.9575	-0.003	0.0168	0.8563
rs74951660	women	0.015	0.0196	0.4438	0.0191	0.0276	0.4893	0.0146	0.0168	0.3822
rs3756531	women	-0.0189	0.0414	0.6489	-0.08	0.059	0.1752	-0.0397	0.0352	0.2601
rs12152984	women	0.0108	0.0157	0.4937	0.0378	0.0221	0.087	0.0155	0.0134	0.2472
rs2011077	women	0.0262	0.0178	0.1403	0.0033	0.0251	0.8945	0.004	0.0149	0.7897
rs34629844	women	0.0058	0.0224	0.7958	-0.0116	0.0319	0.7163	0.006	0.0191	0.7528
rs1173727	women	-0.0121	0.0151	0.4259	0.0273	0.0212	0.199	0.0018	0.0127	0.8865
rs2004782	women	-0.0269	0.0179	0.1328	-0.015	0.0252	0.5501	-0.0235	0.0151	0.1199
rs10512709	women	-0.0128	0.0151	0.3961	-0.0363	0.0213	0.08802	-0.0151	0.0128	0.2384
rs10061757	women	0.0116	0.0156	0.4594	0.0222	0.0219	0.3116	0.0134	0.0133	0.315
rs12186968	women	0.001	0.0166	0.9536	0.008	0.0233	0.7311	0.0019	0.0142	0.895
rs761711	women	-0.0033	0.0149	0.8254	0.0019	0.0209	0.9289	0.005	0.0125	0.6882
rs314288	women	0.0093	0.0241	0.6986	-0.0431	0.0342	0.2077	0.0015	0.0204	0.9423
rs35721210	women	-0.0079	0.0243	0.7461	-0.0307	0.0346	0.3752	-0.0118	0.0207	0.569
rs10457478	women	0.0024	0.0166	0.8875	-0.0014	0.0235	0.954	0.0019	0.0142	0.8931
rs577721086	women	0.0275	0.0369	0.4562	-0.0251	0.0525	0.6329	0.0139	0.0316	0.6604
rs7740107	women	0.0125	0.017	0.4609	0.0004	0.024	0.9852	0.0113	0.0145	0.4385
rs55898152	women	-0.0021	0.0163	0.8961	-0.024	0.0228	0.2932	-0.0078	0.0138	0.5743
rs505227	women	0.0076	0.0162	0.6378	0.0432	0.0226	0.05617	0.0105	0.0137	0.4458
rs4637667	women	-0.0053	0.0164	0.7464	0.0228	0.0229	0.3193	-0.0067	0.0137	0.6242
rs536203	women	0.0201	0.0155	0.1951	0.012	0.022	0.5863	0.0195	0.0131	0.1354
rs2860321	women	-0.0119	0.0165	0.4702	-0.0607	0.0234	0.009295	-0.0308	0.0138	0.02583
rs675162	women	-0.0007	0.0149	0.9626	-0.0323	0.0209	0.1221	-0.0061	0.0125	0.6269
rs4709746	women	-0.023	0.0224	0.3049	-0.0536	0.0319	0.09237	-0.0275	0.019	0.1486
rs73040340	women	-0.0048	0.021	0.8207	0.0078	0.0295	0.792	-0.0013	0.018	0.9444
rs41271299	women	0.0116	0.0382	0.7601	0.0144	0.054	0.7905	0.0013	0.0329	0.9673
rs9379832	women	-0.0149	0.0169	0.3772	-0.009	0.0236	0.7018	-0.0093	0.0142	0.5102
rs29253	women	0.0049	0.0245	0.8415	0.0441	0.0341	0.1957	0.0242	0.0206	0.2409
rs2523579	women	0.0211	0.0163	0.1947	-0.0012	0.023	0.9598	0.0171	0.0137	0.2138
rs112540634	women	-0.0303	0.0219	0.1663	-0.0335	0.0308	0.2776	-0.0318	0.0186	0.08795
rs2479726	women	-0.0008	0.0167	0.9601	-0.0296	0.0233	0.204	-0.0117	0.0141	0.4047
rs524492	women	-0.0277	0.0166	0.09581	0.0076	0.0233	0.7434	-0.0129	0.0139	0.3547
rs7748828	women	-0.0109	0.0282	0.6982	0.0355	0.0394	0.3679	-0.0055	0.0238	0.817
rs912056	women	-0.0297	0.0155	0.05524	-0.0491	0.0218	0.02424	-0.029	0.0131	0.02681
rs9379082	women	0.021	0.0431	0.626	0.0523	0.0591	0.3763	0.0205	0.0331	0.5356
rs12209223	women	0.0184	0.0252	0.4654	-0.0841	0.0365	0.02124	-0.0076	0.0213	0.7221
rs11964049	women	-0.025	0.0149	0.09407	-0.0107	0.021	0.6116	-0.0151	0.0126	0.2324
rs74659633	women	-0.0539	0.0314	0.08583	-0.0012	0.0438	0.9785	-0.0297	0.0267	0.2671
rs10239342	women	0.0252	0.0162	0.1191	0.0113	0.0227	0.6196	0.0279	0.0136	0.03949
rs4731702	women	-0.0137	0.0149	0.3555	-0.0248	0.0209	0.2344	-0.025	0.0126	0.04632
rs80085026	women	-0.024	0.0191	0.2092	-0.0256	0.027	0.3423	-0.022	0.0162	0.1759
rs6952865	women	0.0186	0.0157	0.2365	-0.0112	0.0221	0.6137	0.004	0.0134	0.7644
rs6944180	women	-0.0462	0.0151	0.002211	-0.0321	0.0213	0.131	-0.039	0.0127	0.002124
rs4722491	women	0.0348	0.0181	0.05457	0.0447	0.0253	0.07766	0.0407	0.0152	0.007362
rs2699805	women	-0.0171	0.0154	0.2689	0.0067	0.0216	0.7572	-0.0134	0.013	0.3028
rs798491	women	-0.0291	0.0163	0.07536	0.0073	0.0229	0.7496	-0.0217	0.0138	0.1159
rs62442203	women	-0.0032	0.0152	0.8354	-0.0488	0.0215	0.02318	-0.0192	0.0129	0.1374
rs2529414	women	-0.0001	0.0186	0.995	0.0067	0.0261	0.7958	0.0011	0.0157	0.944
rs184444402	women	-0.03	0.0573	0.6007	-0.0321	0.0804	0.6895	-0.039	0.049	0.4267
rs113946216	women	-0.0035	0.022	0.8743	0.0047	0.031	0.879	-0.0063	0.0182	0.728
rs38015	women	-0.0126	0.0151	0.4042	0.0007	0.0213	0.9734	-0.0101	0.0127	0.4264
rs12531820	women	0.0173	0.0164	0.2914	-0.0115	0.0231	0.6184	0.0158	0.0139	0.2582
rs4876361	women	-0.0032	0.0167	0.8459	0.0105	0.0234	0.6537	0.001	0.0139	0.9435
rs4733732	women	-0.0166	0.0186	0.3727	0.0059	0.026	0.8199	-0.0069	0.0155	0.6588
rs1036821	women	-0.0005	0.0163	0.9757	0.0424	0.0227	0.06244	0.0125	0.0136	0.3584
rs17089329	women	-0.0255	0.0186	0.1704	0.0238	0.0259	0.3576	-0.026	0.0156	0.09613
rs62515433	women	-0.0238	0.0187	0.2027	-0.0165	0.0264	0.5316	-0.0154	0.0158	0.3307
rs2956605	women	-0.0249	0.0154	0.106	-0.0452	0.0217	0.0371	-0.0242	0.0129	0.06077
rs13251900	women	-0.0268	0.0149	0.07217	-0.0326	0.021	0.1203	-0.0233	0.0126	0.06322
rs3789849	women	0.0095	0.0161	0.5568	0.0392	0.0229	0.08668	0.0229	0.0135	0.09024
rs7023634	women	-0.0116	0.0164	0.4812	-0.08	0.0235	0.0006453	-0.0285	0.0139	0.04056
rs12346890	women	-0.0166	0.0161	0.3008	-0.0285	0.0226	0.2063	-0.0185	0.0137	0.1774
rs4837613	women	0.0098	0.015	0.5118	0.0203	0.021	0.3338	0.0003	0.0126	0.9823
rs7861679	women	-0.0072	0.0162	0.6579	0.0007	0.0227	0.9766	0.0003	0.0136	0.9818
rs62578989	women	-0.0108	0.0161	0.502	0.0128	0.0225	0.5704	-0.0075	0.0136	0.5823
rs12552167	women	0.0278	0.0167	0.09615	0.0336	0.0234	0.1509	0.028	0.0142	0.04921
rs7038494	women	0.0111	0.0288	0.7004	-0.0058	0.0407	0.8868	0.0091	0.024	0.7039
rs7847059	women	0.0167	0.0151	0.268	0.027	0.0214	0.2055	0.0252	0.0127	0.04789
rs35650604	women	-0.0541	0.0222	0.01455	-0.0403	0.031	0.1937	-0.0478	0.0187	0.01051
rs1020048	women	-0.0238	0.0189	0.2073	-0.0389	0.0265	0.1421	-0.0287	0.0162	0.07566
rs10746837	women	0.0026	0.0153	0.8623	-0.0129	0.0216	0.5488	-0.0004	0.013	0.9734
rs72756476	women	0.0023	0.0215	0.9137	0.0473	0.03	0.1151	0.0077	0.018	0.666
rs28620532	women	-0.0149	0.0159	0.3478	-0.024	0.0223	0.2814	-0.0184	0.0133	0.1674
rs62559007	women	-0.0009	0.0149	0.9538	0.017	0.021	0.4182	0.0057	0.0126	0.652
rs4265502	women	0.0195	0.0158	0.2177	-0.0338	0.0223	0.13	0.0021	0.0134	0.8747
rs10763957	women	-0.0249	0.0167	0.1353	-0.0197	0.0234	0.3996	-0.0261	0.0139	0.06104
rs77044968	women	0.018	0.0324	0.5779	-0.0676	0.0471	0.1509	0.0017	0.0279	0.9512
rs4948502	women	-0.0327	0.0151	0.03058	0.0038	0.0212	0.8583	-0.0182	0.0127	0.1532
rs112013938	women	-0.0252	0.0159	0.1129	-0.0168	0.0224	0.4547	-0.0255	0.0135	0.05877
rs10742746	women	0.0355	0.0203	0.08082	0.0485	0.0283	0.08648	0.0212	0.0168	0.208
rs17787966	women	0.0183	0.015	0.2227	-0.0192	0.0212	0.3643	0.0096	0.0127	0.4519
rs2509963	women	-0.007	0.0168	0.6753	0.0288	0.0235	0.2191	-0.0149	0.0141	0.2904
rs78278641	women	-0.0205	0.0228	0.369	0.0119	0.0317	0.7087	-0.0058	0.019	0.7597
rs1248032	women	0.0096	0.0167	0.5663	0.0219	0.0235	0.3506	0.0144	0.0141	0.3064
rs12820906	women	-0.047	0.0174	0.006806	-0.0409	0.0245	0.09511	-0.031	0.0146	0.03439
rs7133378	women	0.0201	0.0159	0.2061	-0.0156	0.0223	0.4845	0.0011	0.0135	0.9347
rs10773112	women	-0.0111	0.0172	0.5182	-0.0536	0.0243	0.0276	-0.0218	0.0144	0.1306
rs7134375	women	0.0165	0.0153	0.2814	0.0284	0.0216	0.1887	0.0106	0.013	0.4168
rs10747688	women	0.0161	0.0213	0.4491	-0.021	0.0303	0.4887	0.0093	0.018	0.606
rs1351394	women	-0.0122	0.015	0.4165	-0.0203	0.0211	0.3366	-0.0154	0.0127	0.2274
rs7298561	women	0.0216	0.0177	0.2203	-0.0001	0.0248	0.9959	0.0113	0.015	0.4512
rs664532	women	-0.0135	0.0155	0.3824	-0.0011	0.0217	0.9587	-0.0072	0.013	0.5818
rs7325508	women	0.0096	0.0149	0.5204	0.0256	0.0208	0.2198	0.0167	0.0125	0.1826
rs8009854	women	-0.0093	0.0174	0.5919	0.0128	0.0249	0.607	0.0023	0.0126	0.8569
rs12881869	women	0.0086	0.0343	0.8012	0.0197	0.049	0.6881	0.0094	0.0254	0.7101
rs1497083	women	-0.0312	0.0173	0.07138	-0.0096	0.0275	0.7254	-0.0241	0.0139	0.08342
rs13379045	women	-0.0186	0.0186	0.3183	0.0157	0.0263	0.5507	0.0006	0.0137	0.9621
rs78242330	women	0.0191	0.0298	0.521	-0.0674	0.0436	0.1221	-0.0139	0.0221	0.5297
rs2604988	women	-0.0085	0.0161	0.5967	-0.0074	0.0255	0.7724	-0.0209	0.0129	0.1064
rs11636280	women	-0.0026	0.015	0.864	-0.0073	0.0212	0.7313	0.002	0.0128	0.8726
rs28451607	women	0.0203	0.0194	0.2945	0.0394	0.0273	0.1485	0.0247	0.0161	0.1254
rs11259919	women	-0.04	0.0167	0.01672	-0.0379	0.0235	0.1073	-0.0319	0.0143	0.0258
rs7205474	women	0.0187	0.0205	0.3618	0.0553	0.0286	0.05275	0.0372	0.0173	0.03184
rs35782593	women	0.0113	0.0153	0.4595	0.0245	0.0214	0.2526	0.0103	0.0128	0.4191
rs11869142	women	0.0195	0.0151	0.1967	0.0055	0.0212	0.7963	0.0166	0.0129	0.1973
rs216205	women	-0.0155	0.0172	0.367	-0.0226	0.0243	0.3513	-0.0171	0.0145	0.2371
rs62070804	women	0.0531	0.0591	0.3686	0.0738	0.083	0.374	0.0574	0.0513	0.2633
rs4968166	women	0.0081	0.0156	0.6033	-0.0169	0.022	0.441	0.0034	0.0131	0.7982
rs2239918	women	0.0183	0.015	0.2212	-0.0051	0.0211	0.8091	0.0154	0.0128	0.2276
rs9890200	women	0.0164	0.0155	0.2891	0.0275	0.0217	0.2057	0.0103	0.0132	0.4365
rs7223150	women	0.0112	0.0174	0.5203	0.006	0.0245	0.8072	0.0068	0.0147	0.6427
rs1396515	women	0.009	0.015	0.5495	-0.014	0.021	0.5042	0.0039	0.0126	0.7579
rs9674642	women	0.0161	0.0248	0.5165	-0.0074	0.0352	0.8335	0.016	0.0212	0.4494
rs11082430	women	-0.0106	0.0176	0.5468	-0.0031	0.0247	0.8986	-0.0123	0.0151	0.4143
rs17639568	women	0.0206	0.0166	0.2165	-0.0066	0.0234	0.7766	0.0146	0.014	0.2992
rs5117	women	-0.0279	0.0186	0.1336	-0.012	0.0259	0.6432	-0.022	0.0156	0.159
rs4325676	women	-0.0111	0.0154	0.4729	-0.0232	0.0216	0.2831	-0.0157	0.013	0.228
rs6687705	women	0.0116	0.015	0.4375	0.0286	0.021	0.1743	0.0156	0.0127	0.2208
rs2224404	women	0.0348	0.0179	0.05216	-0.0093	0.0254	0.7127	0.0166	0.0153	0.2764
rs17037452	women	-0.0081	0.0208	0.6979	-0.0083	0.0291	0.7743	-0.011	0.0175	0.5319
rs11264447	women	0.0282	0.0162	0.08189	0.0165	0.0228	0.4701	0.0285	0.0137	0.03763
rs3119904	women	-0.0034	0.0165	0.8367	-0.0008	0.0233	0.973	0.0001	0.0139	0.9948
rs12022896	women	0.0164	0.0209	0.4313	0.0445	0.0292	0.1273	0.0227	0.0173	0.1892
rs6675766	women	-0.0267	0.0152	0.0796	0.0116	0.0213	0.5881	-0.0139	0.0128	0.2806
rs9425299	women	0.0001	0.015	0.9965	0.0371	0.0211	0.07871	0.0131	0.0128	0.3063
rs6691427	women	-0.0014	0.0154	0.9266	-0.0175	0.0213	0.41	-0.0153	0.0129	0.2346
rs1244982	women	0.0128	0.0152	0.4008	0.0281	0.0215	0.19	0.0164	0.0129	0.2022
rs2605098	women	-0.0157	0.0159	0.3243	-0.0071	0.0223	0.7485	-0.0064	0.0134	0.6322
rs12143315	women	-0.0198	0.0152	0.1922	-0.0108	0.0213	0.6107	-0.0172	0.0128	0.1781
rs72657297	women	0.0236	0.019	0.2139	0.0582	0.0266	0.02851	0.0293	0.0162	0.07147
rs4465231	women	0.0161	0.0171	0.3458	-0.0045	0.0241	0.8516	0.014	0.0146	0.3383
rs11579685	women	0.0046	0.0188	0.808	0.0601	0.026	0.02086	0.0261	0.0161	0.1047
rs1883941	women	-0.0248	0.0241	0.3031	-0.0134	0.0338	0.6919	-0.0201	0.02	0.3152
rs11697768	women	0.0143	0.0154	0.3535	0.0202	0.0216	0.3501	0.0094	0.0131	0.4731
rs1008029	women	-0.0322	0.015	0.03149	-0.0367	0.0211	0.08107	-0.0286	0.0126	0.02312
rs4811338	women	-0.0064	0.0155	0.6816	-0.0262	0.0219	0.2317	-0.0075	0.0131	0.5641
rs805770	women	-0.0002	0.0159	0.9902	-0.0363	0.0224	0.1042	-0.0122	0.0135	0.3658
rs151235402	women	0.0742	0.062	0.2315	0.0283	0.0882	0.7479	0.0139	0.0531	0.7934
rs6090040	women	-0.0322	0.0152	0.03381	-0.0091	0.0212	0.6684	-0.0253	0.0128	0.04822
rs6517225	women	0.0148	0.0152	0.3284	0.0239	0.0213	0.2634	0.0169	0.0128	0.1856
rs73197345	women	0.0499	0.0221	0.02375	0.0186	0.0311	0.5497	0.0227	0.0189	0.2309
rs2835424	women	-0.0019	0.0151	0.8988	-0.0356	0.021	0.0907	-0.0058	0.0127	0.6476
rs5762930	women	0.0064	0.0625	0.9183	0.0316	0.0875	0.7181	-0.0077	0.0481	0.8723
rs138781	women	-0.0129	0.0159	0.4172	0.0119	0.0223	0.5928	-0.0044	0.0133	0.7428
rs17484848	women	-0.0106	0.0245	0.6636	0.04	0.0339	0.2371	-0.0101	0.0208	0.6272
rs1448208	women	0.0287	0.0178	0.1061	-0.0031	0.0254	0.9018	0.0143	0.0151	0.3438
rs35641859	women	0.0049	0.0171	0.7745	0.0088	0.0239	0.7132	0.0114	0.0144	0.4258
rs12988463	women	-0.0426	0.0207	0.03978	0.0284	0.0287	0.3236	-0.0261	0.0173	0.1309
rs1000624	women	-0.0138	0.0169	0.4152	-0.0104	0.0237	0.6616	-0.0092	0.0143	0.5174
rs10931978	women	0.0104	0.0151	0.4923	0.0169	0.0212	0.4254	0.0183	0.0127	0.1491
rs2310876	women	0.0265	0.0158	0.09298	0.0047	0.0223	0.831	0.0126	0.0133	0.341
rs12622788	women	0.0219	0.0168	0.1934	0.0429	0.0236	0.06876	0.0251	0.0141	0.07574
rs78786105	women	0.0595	0.0727	0.4131	-0.0041	0.1044	0.9688	0.032	0.0627	0.6094
rs267559	women	0.0246	0.015	0.1026	0.0374	0.0211	0.07548	0.0297	0.0127	0.01935
rs13092573	women	0.0007	0.016	0.9643	-0.0122	0.0224	0.5869	0.0022	0.0134	0.8684
rs13092422	women	0.0098	0.0154	0.5239	-0.0044	0.0218	0.8397	0.0048	0.013	0.7149
rs1287283	women	-0.0411	0.0159	0.009866	-0.0547	0.0224	0.01469	-0.0407	0.0135	0.002543
rs988799	women	-0.0157	0.0178	0.3783	-0.0468	0.0252	0.06276	-0.0187	0.0148	0.2074
rs1863307	women	-0.0027	0.0151	0.8594	0.0028	0.0211	0.8946	-0.0025	0.0127	0.8459
rs10019888	women	0.015	0.0198	0.4478	0.0001	0.0281	0.9966	0.0192	0.017	0.2587
rs57826934	women	-0.0081	0.016	0.6131	0.0029	0.0224	0.8976	-0.016	0.0136	0.2385
rs2412772	women	0.0079	0.0152	0.6041	-0.0052	0.0215	0.809	0.0073	0.0128	0.5675
rs3822076	women	-0.0049	0.015	0.7447	-0.0188	0.021	0.3708	-0.0051	0.0126	0.6839
rs6897359	women	0.0202	0.0167	0.2269	0.0277	0.0235	0.2373	0.0176	0.0142	0.2152
rs9790905	women	-0.0145	0.0203	0.4761	-0.0073	0.0286	0.7975	-0.0169	0.0168	0.3126
rs6580256	women	0.0013	0.0254	0.9581	0.0094	0.0358	0.7937	0.0043	0.0209	0.8368
rs2166365	women	-0.0301	0.0184	0.1019	-0.0048	0.0259	0.8542	-0.0232	0.0156	0.1369
rs2459732	women	0.0165	0.015	0.2707	0.0221	0.021	0.2924	0.0155	0.0127	0.2208
rs4326104	women	0.0016	0.0158	0.9191	-0.001	0.0222	0.9626	-0.0071	0.0132	0.5931
rs7735310	women	-0.0058	0.0166	0.7283	0.0151	0.0233	0.5172	-0.0082	0.014	0.555
rs6920788	women	0.0288	0.0171	0.09092	0.0073	0.0241	0.7613	0.0187	0.0146	0.2
rs34304122	women	-0.0481	0.025	0.05493	0.0007	0.0347	0.984	-0.0261	0.0213	0.2214
rs632057	women	-0.0008	0.0155	0.9598	-0.0256	0.0218	0.2396	-0.0063	0.013	0.6286
rs585022	women	0.0246	0.0154	0.1087	0.016	0.0217	0.4619	0.0237	0.013	0.06755
rs73382439	women	-0.0027	0.0195	0.8898	-0.0134	0.0272	0.6229	-0.0093	0.0162	0.5653
rs114760566	women	0.1028	0.0385	0.007556	-0.0298	0.0568	0.5996	0.0643	0.0336	0.05587
rs79905210	women	-0.0118	0.0283	0.6774	0.0343	0.0396	0.3858	-0.005	0.024	0.8353
rs1294407	women	-0.0288	0.0155	0.06282	-0.0475	0.0218	0.02913	-0.0279	0.0131	0.03259
rs10253113	women	0.0253	0.0162	0.1177	0.0112	0.0227	0.6221	0.028	0.0136	0.03911
rs11766565	women	-0.0046	0.015	0.7596	0.0221	0.021	0.2915	0.0062	0.0126	0.6252
rs57246313	women	-0.001	0.0191	0.957	0.0359	0.0267	0.1784	0.0027	0.0159	0.8633
rs1019042	women	-0.0077	0.0158	0.6273	0.013	0.0225	0.5644	-0.0009	0.0135	0.9451
rs73134914	women	0.0343	0.0511	0.5022	0.0192	0.0723	0.7908	0.0266	0.0439	0.5448
rs1019016	women	-0.0119	0.0153	0.4382	-0.0061	0.0214	0.7746	-0.0081	0.0128	0.5269
rs16893025	women	0.0014	0.016	0.9277	0.0218	0.0223	0.3296	0.0074	0.0134	0.5835
rs1073997	women	-0.0179	0.042	0.6701	-0.0095	0.0583	0.871	-0.0365	0.0326	0.2618
rs4073900	women	-0.0036	0.015	0.8096	-0.0085	0.021	0.6837	-0.0103	0.0128	0.4206
rs6983481	women	-0.0093	0.0173	0.593	0.0287	0.0243	0.2378	-0.0017	0.0147	0.9069
rs11783424	women	0.0122	0.015	0.4189	0.0448	0.0213	0.03525	0.0241	0.0127	0.05749
rs1473441	women	0.0011	0.0167	0.9472	0.0055	0.0235	0.8162	0.008	0.014	0.5673
rs12544468	women	-0.0035	0.0214	0.8707	-0.0165	0.0303	0.5848	-0.0013	0.0183	0.943
rs3920192	women	-0.027	0.0149	0.07028	-0.0328	0.021	0.1174	-0.0235	0.0126	0.06113
rs7045067	women	-0.0155	0.0167	0.3526	-0.0814	0.0238	0.000609	-0.0319	0.0141	0.02362
rs913359	women	0.0169	0.0176	0.3351	0.0143	0.0247	0.5634	0.022	0.015	0.1431
rs10980797	women	-0.0012	0.0149	0.9347	-0.0064	0.021	0.7608	-0.003	0.0127	0.8149
rs10818577	women	0.0006	0.018	0.9724	0.0414	0.0251	0.09883	0.0043	0.0151	0.778
rs28647893	women	-0.0017	0.0161	0.9139	0.01	0.0225	0.6568	0.0015	0.0135	0.9113
rs72619340	women	0.0005	0.0231	0.9819	0.0696	0.0318	0.02862	0.0201	0.0192	0.2952
rs1369156	women	-0.0009	0.0149	0.9537	0.0173	0.021	0.4097	0.0056	0.0126	0.6563
rs7088103	women	-0.0103	0.0153	0.502	-0.0351	0.0216	0.1029	-0.0221	0.0129	0.08798
rs7072380	women	-0.0013	0.0149	0.9315	-0.008	0.021	0.7024	-0.0052	0.0126	0.6781
rs7916441	women	-0.0324	0.0151	0.03154	-0.0124	0.0211	0.557	-0.0254	0.0127	0.04586
rs584961	women	0.032	0.024	0.1821	-0.0136	0.0343	0.6912	0.0124	0.0199	0.5337
rs77166802	women	0.0063	0.0355	0.8586	0.0255	0.0495	0.607	0.0147	0.0304	0.6283
rs4140962	women	0.0189	0.0154	0.221	0.0074	0.0217	0.7341	0.0208	0.013	0.1099
rs1330062	women	-0.0228	0.0154	0.1394	-0.0118	0.0216	0.5861	-0.0165	0.0129	0.2015
rs36226649	women	-0.0363	0.0369	0.3252	0.0314	0.0518	0.5449	-0.0049	0.0269	0.854
rs862048	women	0.0042	0.0163	0.7948	-0.0276	0.0243	0.2565	0.0004	0.0132	0.9728
rs56703773	women	-0.0159	0.0186	0.3924	0.0161	0.0263	0.5415	0.0008	0.0137	0.9507
rs11632640	women	0.0362	0.0151	0.01655	0.0318	0.0212	0.1329	0.0336	0.0128	0.008353
rs62003873	women	-0.0134	0.0157	0.394	0.0042	0.0222	0.8508	-0.0056	0.0134	0.6774
rs12908766	women	0.0063	0.0197	0.7473	0.016	0.0274	0.5586	-0.0032	0.0163	0.8446
rs17270752	women	-0.0126	0.0257	0.6237	-0.0208	0.036	0.5642	-0.0073	0.0221	0.7403
rs56333803	women	-0.0206	0.0188	0.2721	0.076	0.0259	0.003316	0.006	0.016	0.7088
rs16942324	women	0.0173	0.0475	0.7152	-0.0438	0.0685	0.523	-0.0103	0.0413	0.8036
rs71385734	women	-0.0463	0.0207	0.02502	-0.0202	0.0289	0.4857	-0.0393	0.0177	0.02631
rs2904880	women	0.0044	0.0161	0.7868	-0.0047	0.0227	0.8342	-0.0016	0.0137	0.9098
rs4788203	women	-0.0063	0.0151	0.6762	-0.0278	0.0212	0.1893	-0.0068	0.0128	0.5913
rs34115721	women	-0.0298	0.02	0.136	0.007	0.0278	0.8004	-0.0083	0.0169	0.6238
rs59574756	women	0.0061	0.0287	0.8328	0.0566	0.0398	0.1552	0.0157	0.0246	0.5218
rs58360980	women	0.0163	0.0166	0.3283	-0.0156	0.0234	0.505	0.0067	0.014	0.6334
rs12941356	women	-0.0098	0.0152	0.5176	-0.0055	0.0213	0.7981	-0.0103	0.013	0.4283
rs3764419	women	-0.0194	0.0153	0.2068	-0.0149	0.0216	0.4902	-0.016	0.013	0.2172
rs11656151	women	0.0048	0.0171	0.7787	0.0125	0.024	0.6027	0.0118	0.0147	0.421
rs757608	women	-0.007	0.0158	0.6575	0.0246	0.0221	0.2663	-0.0003	0.0133	0.9824
rs8076642	women	-0.0031	0.0152	0.8366	0.0142	0.0213	0.5053	0.0077	0.0128	0.5488
rs7256111	women	-0.0064	0.0156	0.6787	0.0276	0.0218	0.2039	-0.0053	0.0132	0.6862
rs11881766	women	-0.0011	0.0178	0.9496	0.0207	0.025	0.4075	0.0083	0.015	0.5792
rs2273368	women	0.0048	0.0187	0.7964	-0.0331	0.0264	0.211	0.004	0.0157	0.8005
rs10802069	women	-0.0226	0.0153	0.1399	0.0156	0.0215	0.4684	-0.0141	0.0129	0.2742
rs583006	women	-0.0089	0.0169	0.5985	-0.008	0.0238	0.7371	0.0025	0.0142	0.8584
rs9425573	women	0.0012	0.016	0.9395	0.0384	0.0222	0.08384	0.0135	0.0136	0.3204
rs1046934	women	0.0039	0.0158	0.8059	0.0442	0.0221	0.04612	0.0126	0.0133	0.3437
rs351374	women	-0.0078	0.0151	0.6043	-0.0132	0.0212	0.5345	-0.0039	0.0127	0.7563
rs79112217	women	0.0169	0.0248	0.497	-0.0447	0.0356	0.209	-0.0008	0.0213	0.9687
rs4626892	women	-0.0134	0.0151	0.3741	-0.0058	0.0212	0.7835	-0.0097	0.0127	0.4432
rs59885016	women	0.0107	0.0214	0.6176	-0.0138	0.0302	0.6471	-0.0065	0.0183	0.721
rs9887921	women	0.0261	0.029	0.3684	-0.0117	0.0413	0.7769	0.0036	0.024	0.882
rs1567954	women	-0.0063	0.0249	0.7988	0.0694	0.0342	0.04218	0.0247	0.0206	0.2297
rs7512957	women	0.008	0.0256	0.755	-0.0038	0.0364	0.9162	0.0125	0.0218	0.5665
rs10922478	women	-0.0069	0.0151	0.6493	0.022	0.0211	0.2969	-0.0053	0.0127	0.6742
rs61783470	women	0.0154	0.023	0.5036	-0.006	0.0323	0.8527	0.0223	0.0196	0.2559
rs3787168	women	0.0098	0.0189	0.6035	0.0321	0.0266	0.2274	0.0132	0.016	0.4074
rs2236519	women	0.0201	0.0153	0.19	0.0204	0.0215	0.3437	0.0122	0.0129	0.3448
rs6054427	women	0.0424	0.0156	0.006605	0.0753	0.0218	0.0005592	0.063	0.0132	1.883e-06
rs439517	women	-0.0093	0.0217	0.6677	-0.0328	0.0308	0.2862	-0.0167	0.0185	0.3653
rs28451064	women	0.0015	0.0231	0.9466	-0.0326	0.0326	0.3171	-0.0036	0.0197	0.8532
rs4819084	women	0.0131	0.0152	0.3877	-0.0225	0.0213	0.2913	0.0012	0.013	0.9263
rs9980626	women	0.0142	0.0219	0.5176	0.0112	0.0309	0.7163	0.0107	0.0186	0.5662
rs13050201	women	-0.0201	0.0151	0.1819	0.0189	0.0211	0.3717	-0.0127	0.0127	0.3192
rs73954926	women	-0.0154	0.0309	0.6187	0.0119	0.0432	0.7836	0.0007	0.0255	0.9784
rs11685654	women	-0.0053	0.0154	0.7285	0.0333	0.0216	0.1243	-0.0013	0.0131	0.919
rs12614487	women	0.0187	0.0288	0.517	-0.0281	0.0415	0.4975	-0.0074	0.0234	0.7515
rs1220128	women	-0.0327	0.0214	0.126	-0.005	0.03	0.868	-0.0162	0.0182	0.3723
rs13013355	women	-0.0072	0.0157	0.6455	-0.0323	0.0221	0.1428	-0.0177	0.0134	0.1858
rs52826764	women	-0.0044	0.0457	0.9232	-0.0137	0.064	0.8306	-0.0223	0.0387	0.5655
rs2373078	women	0.031	0.0241	0.1967	0.017	0.0338	0.6152	0.0226	0.02	0.2584
rs670695	women	-0.0169	0.0153	0.2672	-0.0407	0.0215	0.05799	-0.0237	0.0129	0.06634
rs978888	women	0.0021	0.0156	0.8928	-0.0313	0.0222	0.1589	-0.0133	0.0133	0.317
rs57482375	women	-0.004	0.018	0.8229	-0.0073	0.0254	0.773	0.0127	0.0153	0.4071
rs7567564	women	-0.0205	0.0175	0.242	-0.0062	0.0245	0.801	-0.021	0.0148	0.1556
rs11695471	women	-0.0005	0.016	0.9746	-0.0086	0.0224	0.7017	-0.0032	0.0136	0.8158
rs4670893	women	-0.0036	0.0165	0.827	0.0103	0.0231	0.6566	-0.0091	0.0141	0.5174
rs7566658	women	-0.0135	0.0257	0.5996	0.016	0.0364	0.6595	-0.0015	0.022	0.9458
rs2163228	women	-0.0185	0.0182	0.3091	0.0244	0.0253	0.3353	-0.0017	0.0155	0.9107
rs1367225	women	-0.0078	0.0167	0.64	-0.0031	0.0235	0.895	-0.0037	0.0142	0.7927
rs62265765	women	0.0123	0.0179	0.4907	-0.022	0.0252	0.3837	-0.0091	0.0153	0.553
rs144397126	women	0.0805	0.0732	0.2719	0.0401	0.1057	0.7045	0.0709	0.0628	0.259
rs13077048	women	0.0052	0.0153	0.7324	0.0032	0.0216	0.8828	0.0053	0.013	0.6821
rs7652177	women	0.02	0.015	0.1835	0.0321	0.021	0.127	0.0239	0.0126	0.05788
rs11705701	women	0.0213	0.0151	0.1566	0.034	0.0211	0.108	0.0195	0.0127	0.1248
rs150059308	women	0.0854	0.0766	0.265	-0.0593	0.1145	0.6045	0.0312	0.0662	0.6369
rs3774349	women	-0.0101	0.0148	0.4921	0.0075	0.0208	0.7184	-0.005	0.0125	0.6892
rs73111557	women	0.0003	0.0245	0.9917	0.0121	0.0344	0.7256	0.0086	0.0208	0.6806
rs6782866	women	-0.0037	0.0168	0.8252	-0.0184	0.0237	0.4371	-0.003	0.0144	0.8352
rs6792408	women	0.022	0.0174	0.2056	0.0387	0.0242	0.1101	0.0177	0.0145	0.2242
rs2700588	women	0.0179	0.0165	0.2777	-0.0562	0.0234	0.01632	-0.011	0.0138	0.4248
rs12643257	women	0.0011	0.0153	0.9402	-0.0233	0.0216	0.2801	-0.0044	0.0129	0.7322
rs62321172	women	0.0224	0.0208	0.2818	-0.0259	0.0295	0.3798	-0.0023	0.0179	0.8973
rs12500946	women	0.0355	0.016	0.02602	-0.0234	0.0226	0.3003	0.0194	0.0134	0.1475
rs11722554	women	0.011	0.0406	0.7871	-0.0608	0.059	0.3028	-0.0014	0.0348	0.9688
rs28627296	women	-0.0221	0.015	0.1408	-0.0544	0.0211	0.009838	-0.0279	0.0126	0.02714
rs1568201	women	0.0145	0.0171	0.3962	-0.0397	0.0243	0.1025	-0.0022	0.0145	0.8783
rs348940	women	-0.0174	0.0155	0.2635	0.0132	0.0219	0.5478	-0.0101	0.0132	0.4425
rs62381946	women	-0.0171	0.0171	0.3174	0.019	0.0238	0.4254	-0.0076	0.0143	0.5939
rs34005	women	-0.0061	0.0151	0.6881	-0.0042	0.0212	0.8415	-0.0029	0.0127	0.8197
rs2161356	women	0.0037	0.0171	0.8267	0.039	0.0238	0.1015	0.0182	0.0143	0.203
rs55946741	women	-0.0213	0.0162	0.1879	0.001	0.0228	0.9664	-0.0153	0.0138	0.2688
rs62329992	women	0.004	0.0224	0.8578	-0.0015	0.0318	0.9625	0.0087	0.0191	0.6502
rs3792752	women	-0.0095	0.0169	0.5719	0.0043	0.0236	0.8556	-0.0066	0.0142	0.6441
rs6874776	women	0.0127	0.0151	0.4029	0.0143	0.0212	0.4999	0.0116	0.0127	0.3615
rs1396611	women	-0.0086	0.016	0.5913	-0.0016	0.0225	0.9446	-0.0146	0.0134	0.2781
rs62369573	women	-0.0213	0.0364	0.5584	0.0082	0.0507	0.8719	0.0216	0.0309	0.484
rs10474066	women	-0.034	0.0158	0.03098	0.0111	0.0221	0.6168	-0.0095	0.0132	0.4725
rs4956965	women	-0.005	0.0203	0.805	0.0118	0.0282	0.6764	-0.0044	0.0174	0.7979
rs4916749	women	-0.0165	0.0165	0.3163	0.0013	0.023	0.9534	-0.0042	0.0138	0.7595
rs9391254	women	0.0026	0.016	0.873	0.0024	0.0225	0.9158	0.0091	0.0135	0.4979
rs668459	women	-0.0031	0.0152	0.839	-0.0257	0.0214	0.23	-0.0072	0.0128	0.5755
rs9403381	women	-0.0079	0.0168	0.6368	0.0189	0.0236	0.4232	-0.011	0.0141	0.4346
rs6906830	women	0.023	0.0155	0.1373	0.0432	0.0218	0.04761	0.027	0.0131	0.0388
rs2609304	women	0.0298	0.0152	0.05105	0.037	0.0213	0.08195	0.0317	0.0128	0.01332
rs6935954	women	0.0025	0.0153	0.8682	-0.0216	0.0216	0.3165	-0.0007	0.013	0.9601
rs9378213	women	0.0196	0.0151	0.1961	0.0049	0.0212	0.8157	0.0163	0.0127	0.1988
rs2797964	women	0.0683	0.026	0.008529	-0.006	0.0374	0.8734	0.0519	0.0217	0.01677
rs2396083	women	-0.05	0.0164	0.002324	-0.0123	0.0228	0.5885	-0.0322	0.0139	0.0203
rs1294414	women	-0.0288	0.0154	0.06174	-0.0417	0.0217	0.05462	-0.0272	0.013	0.0371
rs1339382	women	-0.0247	0.0152	0.1036	-0.0037	0.0213	0.8613	-0.0155	0.0127	0.2228
rs9341992	women	-0.0058	0.0149	0.6965	-0.002	0.021	0.9224	-0.003	0.0126	0.811
rs141813333	women	0.0042	0.0351	0.905	-0.0297	0.05	0.5523	0.0054	0.03	0.8563
rs76335902	women	0.0132	0.0254	0.6044	0.0014	0.0356	0.9694	0.0083	0.0215	0.6989
rs1524502	women	0.0017	0.0152	0.911	0.0122	0.0213	0.566	0.0007	0.0129	0.9595
rs273952	women	0.0069	0.0155	0.6543	-0.0562	0.022	0.01064	-0.0083	0.0132	0.5269
rs9886260	women	0.0104	0.0165	0.5261	0.0308	0.0231	0.1824	0.0255	0.0139	0.06758
rs822531	women	0.0241	0.0185	0.1939	-0.0132	0.0264	0.6175	0.0111	0.0157	0.4801
rs849133	women	0.0017	0.0149	0.9111	0.0144	0.0209	0.4893	0.0009	0.0125	0.9435
rs1636264	women	-0.0297	0.0162	0.06641	-0.0009	0.0227	0.9685	-0.023	0.0137	0.09253
rs11977526	women	0.046	0.0151	0.002353	0.0387	0.0211	0.06675	0.0416	0.0128	0.00115
rs35340690	women	0.0147	0.0166	0.3779	0.0258	0.0233	0.2682	0.0146	0.0141	0.2999
rs7801305	women	-0.0236	0.0151	0.118	-0.0337	0.0213	0.1137	-0.0276	0.0128	0.03112
rs115949029	women	-0.0246	0.0288	0.3926	-0.0792	0.0412	0.05484	-0.0451	0.0248	0.06874
rs80149968	women	0.0055	0.0219	0.8028	0.0437	0.0304	0.1502	0.0158	0.0184	0.3889
rs13274059	women	0.0183	0.0153	0.2326	0.0219	0.0215	0.3091	0.0144	0.0129	0.2648
rs2980755	women	-0.0115	0.0165	0.4841	0.0405	0.0235	0.08461	0.0173	0.0138	0.211
rs7014590	women	0.0172	0.0168	0.3059	0.0096	0.0237	0.6857	0.0128	0.0142	0.3676
rs989393	women	-0.0192	0.0164	0.2401	0.003	0.023	0.8949	-0.0207	0.0137	0.1311
rs10820747	women	0.006	0.0179	0.7355	0.015	0.0251	0.5503	0.0096	0.015	0.5228
rs76897886	women	-0.0291	0.0321	0.3641	0.04	0.0448	0.3717	-0.0024	0.0272	0.9303
rs76937529	women	-0.0585	0.0232	0.01166	-0.0468	0.0324	0.1493	-0.0539	0.0195	0.005741
rs28831479	women	0.0036	0.0169	0.8316	-0.0065	0.0239	0.7864	0.0023	0.0143	0.8728
rs10988639	women	-0.0041	0.0173	0.8113	0.0179	0.0243	0.4611	-0.0047	0.0145	0.7475
rs3977756	women	0.0323	0.0153	0.03416	-0.0185	0.0215	0.3905	0.0137	0.0128	0.2854
rs17101456	women	0.0038	0.023	0.8675	0.0166	0.0322	0.6065	0.0005	0.0195	0.9801
rs10788149	women	0.0015	0.016	0.9261	0.0592	0.0222	0.007671	0.016	0.0134	0.2323
rs2474724	women	0.0035	0.0171	0.8372	0.029	0.0239	0.2252	0.0011	0.0144	0.9377
rs4948540	women	0.0023	0.0192	0.9045	-0.0081	0.0272	0.7653	0.0086	0.0163	0.5996
rs9415646	women	-0.0281	0.0164	0.08592	-0.0214	0.023	0.3509	-0.0278	0.0139	0.04577
rs9415106	women	-0.029	0.0165	0.07802	-0.0086	0.0231	0.708	-0.0065	0.0139	0.6403
rs1815314	women	-0.0361	0.0151	0.01702	-0.0175	0.0212	0.4087	-0.0306	0.0128	0.01732
rs1234216	women	-0.0014	0.0157	0.9293	-0.0344	0.0222	0.1213	-0.0013	0.0132	0.9245
rs10882271	women	0.0082	0.017	0.6291	0.0275	0.0238	0.2472	0.0142	0.0144	0.3229
rs747249	women	0.0456	0.0157	0.003599	0.0217	0.022	0.3253	0.0297	0.0134	0.02644
rs2970332	women	0.0004	0.0178	0.9837	0.0349	0.0248	0.159	0.0169	0.0149	0.2562
rs117287238	women	-0.0053	0.0577	0.9268	0.1169	0.0788	0.1378	0.0128	0.0485	0.7915
rs11605956	women	0.0012	0.0162	0.9433	0.0048	0.023	0.8331	-0.0033	0.0137	0.8089
rs2863166	women	0.0338	0.0204	0.09649	0.0397	0.0285	0.1632	0.0211	0.0169	0.2114
rs35587183	women	0.0085	0.0165	0.6064	-0.0273	0.0233	0.242	0.0028	0.0141	0.8451
rs56271783	women	-0.0449	0.0369	0.2248	-0.0231	0.0516	0.655	-0.0423	0.0314	0.1784
rs4980784	women	-0.0002	0.0152	0.9888	0.0036	0.0214	0.8648	-0.0057	0.0127	0.6527
rs11113084	women	0.009	0.0156	0.563	-0.0095	0.0219	0.6666	-0.0021	0.0131	0.8727
rs118162845	women	-0.0944	0.0768	0.2187	-0.0348	0.1075	0.7461	-0.0968	0.0655	0.1395
rs28469812	women	0.0275	0.0434	0.527	-0.02	0.0626	0.7501	0.0023	0.0372	0.9516
rs7302352	women	-0.005	0.015	0.739	0.0052	0.021	0.804	0.0103	0.0126	0.4138
rs495316	women	-0.0082	0.0176	0.6389	-0.0422	0.0247	0.08744	-0.0198	0.0149	0.1824
rs2193748	women	0.0177	0.0178	0.3213	0.03	0.025	0.2314	0.0252	0.015	0.0931
rs2366149	women	0.014	0.0176	0.4285	0.0152	0.0248	0.5413	0.0154	0.0148	0.3007
rs35643724	women	0.0344	0.0214	0.1081	0.0691	0.0299	0.02092	0.0321	0.018	0.07366
rs11176017	women	0.0082	0.0174	0.6351	0.0227	0.0245	0.3534	0.012	0.0147	0.4131
rs10745659	women	0.0158	0.0151	0.2976	0.003	0.0212	0.8879	0.0143	0.0127	0.2623
rs61963358	women	-0.0245	0.0194	0.206	-0.0176	0.0271	0.5158	-0.0231	0.0165	0.161
rs7993238	women	-0.0123	0.0158	0.435	0.0127	0.0222	0.5676	-0.0083	0.0135	0.5371
rs142859682	women	0.1195	0.0613	0.05124	0.1104	0.0872	0.2054	0.0757	0.0455	0.09577
rs74049394	women	-0.093	0.0432	0.03155	-0.09	0.0625	0.1499	-0.0783	0.0316	0.01308
rs7154076	women	-0.0291	0.0178	0.1025	0.0182	0.025	0.4658	-0.0182	0.0142	0.2013
rs7146217	women	0.0051	0.0156	0.7452	0.0025	0.0232	0.9137	-0.0027	0.0125	0.8282
rs11159989	women	-0.0189	0.0186	0.3094	0.0151	0.0263	0.5663	0.0002	0.0137	0.9888
rs4779526	women	-0.0323	0.0172	0.06069	-0.0626	0.0244	0.01023	-0.037	0.0144	0.01016
rs2925339	women	0.0038	0.0158	0.8105	0.007	0.0223	0.7549	0.0019	0.0135	0.8877
rs79714693	women	0.0202	0.0188	0.2826	-0.0165	0.0266	0.5349	0.0139	0.0161	0.3877
rs4886776	women	-0.0068	0.0159	0.6666	0.0083	0.0223	0.7114	0.0002	0.0133	0.9861
rs57792815	women	0.0031	0.0166	0.8527	0.0296	0.0231	0.2014	-0.0008	0.0138	0.9555
rs8047143	women	-0.0138	0.0168	0.4122	-0.0201	0.0235	0.3913	-0.0158	0.0143	0.2698
rs7200336	women	-0.004	0.0173	0.817	-0.0105	0.0243	0.6647	-0.0051	0.0146	0.7295
rs11540358	women	-0.0092	0.0162	0.5697	-0.0453	0.0228	0.04708	-0.0128	0.0138	0.3551
rs56078619	women	0.0207	0.0186	0.2634	-0.0293	0.0263	0.2646	0.0066	0.0157	0.6733
rs55999482	women	-0.018	0.0175	0.3035	-0.0051	0.0245	0.8368	-0.0099	0.0149	0.5086
rs9898399	women	-0.0322	0.0157	0.03984	-0.0323	0.0221	0.1434	-0.0315	0.0135	0.0191
rs919134	women	0.0101	0.0187	0.5883	-0.0095	0.0263	0.719	-0.0025	0.0158	0.8752
rs146385050	women	-0.0046	0.0217	0.8328	0.0153	0.0303	0.6147	0.0049	0.0184	0.7883
rs8073599	women	-0.0108	0.0161	0.5008	0.017	0.0225	0.4503	0.0028	0.0134	0.8339
rs2159437	women	0.007	0.015	0.6429	-0.0192	0.021	0.3615	0.0012	0.0126	0.924
rs9674537	women	0.0164	0.0248	0.5091	-0.0069	0.0352	0.8447	0.0167	0.0212	0.4314
rs871841	women	0.0127	0.0152	0.4027	0.0342	0.0213	0.1082	0.0235	0.0128	0.06625
rs9947743	women	0.0112	0.0186	0.549	-0.006	0.0263	0.8211	-0.0022	0.0157	0.8909
rs273740	women	0.0129	0.0149	0.3858	-0.015	0.0209	0.4732	0.0065	0.0125	0.6056
rs74475730	women	0.0213	0.0378	0.5735	0.0276	0.0531	0.6036	0.0157	0.0301	0.602
rs77169818	women	-0.0046	0.0374	0.9026	0.0033	0.052	0.9501	0.033	0.0308	0.2833
rs56937714	women	-0.0424	0.0162	0.008883	-0.048	0.0228	0.03536	-0.0473	0.0136	0.0005109
rs11666808	women	-0.0083	0.0155	0.5918	0.0224	0.0217	0.301	-0.0066	0.0131	0.6151
rs2864419	women	-0.0058	0.0149	0.6991	0.0123	0.0209	0.557	0.0048	0.0126	0.6993
rs62126643	women	-0.0611	0.0221	0.005691	-0.0582	0.031	0.06011	-0.0581	0.0189	0.002075
rs11673381	women	0.0348	0.0155	0.02529	0.021	0.0218	0.3366	0.0338	0.0131	0.01008
rs8103017	women	-0.0039	0.0169	0.8184	0.011	0.0237	0.6419	0.0052	0.0143	0.7158
rs6428789	women	-0.0184	0.0151	0.2235	0.0077	0.0213	0.7156	-0.0149	0.0127	0.243
rs761421	women	0.0106	0.015	0.4798	-0.0082	0.021	0.6968	0.0039	0.0126	0.7546
rs10801551	women	0.032	0.018	0.07495	0.0146	0.0254	0.566	0.025	0.0151	0.09729
rs2821226	women	-0.0085	0.0156	0.5866	0.0172	0.0215	0.4238	0.0107	0.013	0.4084
rs2369633	women	0.0829	0.0251	0.0009706	0.0711	0.0349	0.04195	0.0795	0.0215	0.0002127
rs11118606	women	-0.0175	0.0172	0.3095	-0.0421	0.0244	0.08424	-0.0131	0.0145	0.3686
rs17257148	women	-0.019	0.019	0.3183	-0.0169	0.0266	0.5259	-0.0145	0.0163	0.3728
rs2993481	women	0.0162	0.0195	0.4063	0.0467	0.0272	0.08544	0.0298	0.0164	0.06889
rs11208660	women	-0.0003	0.0262	0.991	-0.0089	0.0366	0.8077	0.0049	0.0221	0.8261
rs434853	women	0.0036	0.0151	0.8131	0.0229	0.0212	0.2787	0.011	0.0127	0.3833
rs72641832	women	0.013	0.0176	0.4592	-0.0169	0.0248	0.495	-0.0003	0.0149	0.9833
rs2207132	women	-0.0902	0.0492	0.0664	0.0064	0.0693	0.9266	-0.0898	0.0415	0.03051
rs6093446	women	0.0116	0.0164	0.4784	0.0244	0.0229	0.2858	0.0103	0.0137	0.453
rs6013579	women	0.0705	0.0301	0.01917	0.0118	0.0429	0.7841	0.0475	0.0253	0.06016
rs1892203	women	-0.0066	0.0151	0.6623	0.0506	0.0213	0.0174	0.0013	0.0127	0.9162
rs138363830	women	-0.0277	0.036	0.4408	0.0611	0.0492	0.2142	-0.0119	0.0304	0.6962
rs4851221	women	-0.0189	0.0191	0.3233	-0.0418	0.027	0.1218	-0.0142	0.0162	0.3831
rs75543804	women	-0.0021	0.0428	0.9606	-0.0102	0.06	0.8647	0.0143	0.0339	0.6723
rs62120155	women	-0.0199	0.015	0.1864	0.016	0.0211	0.4495	-0.0065	0.0127	0.606
rs80356007	women	0.0041	0.0213	0.8481	-0.0292	0.0301	0.3322	-0.0126	0.0183	0.4921
rs7578604	women	0.0094	0.0172	0.5864	0.0182	0.0241	0.4497	0.0162	0.0144	0.2616
rs4128205	women	0.0155	0.0151	0.3062	0.0157	0.0213	0.4604	0.0053	0.0129	0.6804
rs17705202	women	0.0049	0.015	0.7446	-0.0357	0.0211	0.09032	-0.0061	0.0127	0.6342
rs78219026	women	0.0063	0.0265	0.8123	-0.0051	0.0375	0.891	0	0.0221	0.9986
rs3910516	women	-0.0127	0.0172	0.46	-0.0292	0.0242	0.2283	-0.0145	0.0146	0.3209
rs7579468	women	0.0309	0.0241	0.2009	0.0156	0.0339	0.6466	0.0224	0.0201	0.2638
rs35419826	women	-0.0368	0.0211	0.0805	-0.0148	0.0294	0.6162	-0.0144	0.0179	0.4229
rs116734066	women	-0.0013	0.0256	0.9585	-0.0525	0.0364	0.1487	-0.0146	0.022	0.5063
rs77541036	women	0.0289	0.042	0.4907	0.0118	0.0586	0.8404	0.0156	0.0359	0.6645
rs11679731	women	-0.0266	0.0192	0.1662	0.0283	0.0266	0.2872	-0.0035	0.0164	0.83
rs17326656	women	-0.0075	0.0176	0.6698	-0.0256	0.0248	0.3033	0.001	0.0151	0.9448
rs115566126	women	0.0457	0.0623	0.4627	0.0592	0.0874	0.4985	0.0556	0.0536	0.2993
rs57485255	women	0.0181	0.0201	0.3684	0.0494	0.028	0.07787	0.0147	0.0171	0.3899
rs62280667	women	0.0139	0.0158	0.3803	-0.0121	0.0222	0.5858	0.0077	0.0133	0.5636
rs35596775	women	0.003	0.0153	0.8438	-0.0141	0.0215	0.5116	-0.0064	0.0129	0.6229
rs9872031	women	0.0007	0.0151	0.9621	-0.0001	0.0213	0.9953	0.0052	0.0129	0.6873
rs11718898	women	0.0053	0.0158	0.7399	0.0546	0.0222	0.01392	0.0171	0.0134	0.2004
rs4075143	women	-0.0048	0.0277	0.8626	-0.0032	0.0398	0.936	0.003	0.0228	0.8969
rs2293251	women	0.0086	0.0206	0.6774	-0.0355	0.0294	0.2279	-0.0168	0.0177	0.3406
rs11929253	women	0.0112	0.0192	0.5589	0.0244	0.0269	0.3632	0.0217	0.0163	0.182
rs56406311	women	-0.0166	0.0153	0.2787	0.022	0.0214	0.3054	-0.0031	0.0129	0.8122
rs4894803	women	-0.0329	0.0154	0.0326	-0.0008	0.0215	0.9687	-0.0204	0.013	0.1154
rs7651090	women	0.0257	0.016	0.1082	0.0068	0.0226	0.7634	0.0129	0.0135	0.3388
rs3773842	women	0.0039	0.0151	0.7971	-0.0123	0.0212	0.5626	-0.0045	0.0128	0.7272
rs9867068	women	0.0059	0.0173	0.7313	-0.0164	0.0244	0.5004	0.006	0.0147	0.6823
rs4682844	women	-0.0112	0.0152	0.4616	0.0012	0.0213	0.9536	-0.0093	0.0128	0.4675
rs4681011	women	0.0355	0.0154	0.02126	0.0111	0.0217	0.6076	0.0257	0.0131	0.04867
rs974801	women	0.0012	0.0153	0.9381	-0.0222	0.0216	0.3039	-0.004	0.0129	0.7576
rs35999787	women	0.0135	0.0213	0.5252	-0.0264	0.0302	0.3822	-0.0092	0.0181	0.6104
rs9995019	women	-0.0433	0.0156	0.005579	-0.0536	0.022	0.01505	-0.0403	0.0133	0.002388
rs7694707	women	-0.0028	0.0154	0.8546	-0.0159	0.0217	0.4656	-0.0078	0.013	0.5479
rs4639019	women	0.032	0.017	0.06001	0.0528	0.0239	0.02752	0.029	0.0143	0.04233
rs13101828	women	-0.0159	0.0152	0.2961	-0.019	0.0212	0.3703	-0.0086	0.0127	0.5021
rs246915	women	0.0218	0.0164	0.1847	0.0005	0.0231	0.9811	0.0142	0.0138	0.3026
rs244722	women	-0.0137	0.0152	0.3665	0.0009	0.0213	0.9652	0.0068	0.0127	0.5953
rs3792751	women	-0.0141	0.0155	0.3609	0.0062	0.0216	0.7741	-0.009	0.0131	0.4901
rs115369753	women	0.061	0.047	0.1946	0.0658	0.0653	0.3133	0.0618	0.0404	0.126
rs11954859	women	0.0019	0.0151	0.9017	0.0051	0.0212	0.8094	-0.0033	0.0127	0.7948
rs9293709	women	0.0284	0.0153	0.06295	-0.0059	0.0215	0.7841	0.0202	0.013	0.1191
rs2768558	women	-0.0218	0.0176	0.2161	0.0134	0.0246	0.5866	-0.0145	0.0146	0.3218
rs11154375	women	-0.0069	0.0152	0.649	0.0046	0.0213	0.8296	0	0.0127	0.9986
rs139242696	women	0.0562	0.0535	0.2939	0.0759	0.0736	0.3029	0.0312	0.0458	0.4957
rs2246954	women	0.0326	0.0149	0.02892	0.0345	0.021	0.101	0.0292	0.0126	0.0205
rs35445101	women	-0.0083	0.0191	0.6657	0.0478	0.0253	0.05923	0.0115	0.0157	0.4642
rs36184164	women	-0.0086	0.0261	0.7412	0.0045	0.0367	0.9032	-0.012	0.0223	0.5892
rs6933958	women	-0.0426	0.0167	0.01074	-0.0065	0.0231	0.778	-0.0303	0.014	0.02976
rs1324119	women	0.0069	0.0222	0.7568	0.0527	0.0308	0.08638	0.0257	0.0185	0.1639
rs1902066	women	-0.0327	0.0151	0.02982	0.012	0.0211	0.5714	-0.0141	0.0127	0.2655
rs38906	women	-0.0014	0.015	0.9245	0.0173	0.021	0.4102	-0.011	0.0126	0.3837
rs6467315	women	-0.007	0.0152	0.6421	-0.0134	0.0213	0.5302	-0.0191	0.0128	0.135
rs17364861	women	-0.0418	0.0152	0.00605	-0.0235	0.0214	0.2718	-0.0312	0.0128	0.0147
rs10245867	women	0.0019	0.0158	0.9021	0.0279	0.0221	0.2068	-0.0008	0.0135	0.9556
rs1568799	women	0.0111	0.0162	0.4912	0.0033	0.0228	0.8845	0.009	0.0135	0.5071
rs10953356	women	-0.0167	0.0167	0.318	-0.0284	0.0236	0.2302	-0.0213	0.0142	0.1322
rs853057	women	-0.0014	0.015	0.928	0.0081	0.0211	0.7006	-0.0002	0.0126	0.9897
rs10095737	women	0.0023	0.0178	0.8996	-0.0093	0.0253	0.7118	-0.0022	0.015	0.8836
rs978683	women	0.0433	0.0152	0.00436	-0.0125	0.0215	0.5599	0.0193	0.0128	0.1324
rs2439813	women	-0.014	0.0158	0.375	-0.0524	0.0223	0.01891	-0.0276	0.0133	0.03896
rs28446899	women	0.0575	0.0295	0.0511	-0.0028	0.0423	0.9469	0.0423	0.0246	0.08616
rs2075665	women	-0.0132	0.0153	0.3889	-0.0021	0.0216	0.9219	-0.0174	0.0129	0.1774
rs1883025	women	0.014	0.0171	0.4119	0.0417	0.0239	0.08147	0.0069	0.0144	0.6337
rs72607124	women	-0.0463	0.0392	0.2379	0.0344	0.0542	0.526	-0.0272	0.032	0.3941
rs10817158	women	-0.0165	0.016	0.302	-0.0297	0.0225	0.1866	-0.0183	0.0137	0.1822
rs55957960	women	-0.0196	0.0174	0.2596	-0.0275	0.0245	0.2615	-0.0127	0.0148	0.3909
rs116995524	women	-0.0025	0.0231	0.9151	-0.0083	0.0329	0.8004	-0.0033	0.0198	0.8671
rs10963067	women	-0.0268	0.0274	0.3279	0.0177	0.0383	0.6432	-0.0102	0.0225	0.6495
rs3731246	women	0.0115	0.024	0.631	0.0011	0.0339	0.9747	0.0142	0.0205	0.488
rs10991814	women	-0.0186	0.0234	0.4254	-0.0274	0.0329	0.4049	-0.0301	0.0193	0.1187
rs2131919	women	0.0062	0.0203	0.7602	0.0488	0.0283	0.08541	0.0143	0.0169	0.3967
rs2474726	women	0.0044	0.0171	0.7968	0.0297	0.0239	0.2149	0.0016	0.0144	0.9124
rs10778504	women	0.0077	0.0155	0.6193	-0.0099	0.0219	0.6526	-0.0027	0.0131	0.8354
rs11176019	women	0.0101	0.0174	0.5601	0.0332	0.0245	0.1745	0.015	0.0147	0.3089
rs55889873	women	-0.0927	0.0434	0.03288	-0.1084	0.0632	0.0864	-0.0814	0.0318	0.01042
rs55818584	women	-0.0095	0.0182	0.601	0.0084	0.0256	0.7422	-0.0039	0.0154	0.8022
rs7249081	women	-0.0111	0.0152	0.4657	0.0203	0.0212	0.3379	0.0066	0.0127	0.6066
rs62126644	women	-0.0619	0.0221	0.005013	-0.0578	0.0309	0.06165	-0.0589	0.0189	0.001773
rs1415364	women	-0.007	0.0151	0.6434	-0.0104	0.0212	0.6256	-0.0095	0.0129	0.4606
rs2999140	women	-0.0251	0.0233	0.2825	-0.0348	0.0328	0.2877	-0.0309	0.0194	0.1114
rs13406361	women	0.0049	0.015	0.742	-0.0359	0.0211	0.08866	-0.0063	0.0127	0.6225
rs77959151	women	0.006	0.0232	0.7946	0.0523	0.0325	0.1075	0.0142	0.0198	0.4734
rs71439172	women	-0.0029	0.0212	0.8908	-0.0567	0.03	0.0593	-0.0237	0.0182	0.1919
rs6719672	women	0.0279	0.0195	0.1535	-0.024	0.0279	0.3902	-0.0024	0.0165	0.8849
rs75472612	women	-0.0358	0.0267	0.1796	0.0007	0.0367	0.9842	-0.0104	0.0227	0.6467
rs2270344	women	-0.0006	0.0165	0.97	0.0006	0.0232	0.9785	-0.0065	0.0138	0.6356
rs307616	women	-0.0875	0.0417	0.03591	0.0947	0.056	0.09095	-0.0431	0.0351	0.2192
rs72628506	women	-0.0097	0.028	0.7286	0.0039	0.0401	0.9234	-0.0055	0.0231	0.8133
rs7619401	women	0.026	0.016	0.1049	0.0062	0.0226	0.7829	0.0129	0.0135	0.3384
rs4833620	women	0.0151	0.0213	0.4803	-0.0288	0.0302	0.34	-0.0083	0.0181	0.6453
rs1281977	women	0.0106	0.0152	0.4861	-0.0237	0.0214	0.2675	-0.0007	0.013	0.9595
rs2524129	women	0.0157	0.0175	0.3699	0.0071	0.0247	0.7737	0.018	0.0148	0.2245
rs9270663	women	-0.0135	0.0169	0.4271	-0.0009	0.0233	0.9682
[truncated: 719 more rows]

## Sheet: Table 4. SNPs excluded 
Supplementary Table 4. SNPs associated in Phenoscanner with alcohol, diabetes, IBD or smoking and excluded in sensitivity analysis
snp	rsid	hg19_coordinates	hg38_coordinates	a1	a2	trait	efo	study	pmid	ancestry	year	beta	se	p	direction	n	n_cases	n_controls	n_studies	unit	dataset
rs10838703	rs10838703	chr11:47422861	chr11:47401310	C	G	Alcohol intake frequency	EFO_0004329	Neale B	UKBB	European	2017	0.01827	0.003843	1.992e-06	+	336965	0	336965	1	-	Neale-B_UKBB_EUR_2017
rs34517439	rs34517439	chr1:78450517	chr1:77984833	A	C	Alcohol intake frequency	EFO_0004329	Neale B	UKBB	European	2017	0.02431	0.005448	8.108e-06	+	336965	0	336965	1	-	Neale-B_UKBB_EUR_2017
rs13107325	rs13107325	chr4:103188709	chr4:102267552	T	C	Alcohol intake frequency	EFO_0004329	Neale B	UKBB	European	2017	0.05053	0.006762	7.88e-14	+	336965	0	336965	1	-	Neale-B_UKBB_EUR_2017
rs55747707	rs55747707	chr7:73037366	chr7:73623036	A	G	Alcohol intake frequency	EFO_0004329	Neale B	UKBB	European	2017	-0.02378	0.004415	7.213e-08	-	336965	0	336965	1	-	Neale-B_UKBB_EUR_2017
rs1727323	rs1727323	chr12:123698790	chr12:123214243	T	C	Alcohol intake frequency	EFO_0004329	Neale B	UKBB	European	2017	-0.02074	0.004363	2.004e-06	-	336965	0	336965	1	-	Neale-B_UKBB_EUR_2017
rs7970350	rs7970350	chr12:66360164	chr12:65966384	C	T	Alcohol intake frequency	EFO_0004329	Neale B	UKBB	European	2017	-0.01772	0.003558	6.357e-07	-	336965	0	336965	1	-	Neale-B_UKBB_EUR_2017
rs4115668	rs4115668	chr16:28607532	chr16:28596211	A	G	Alcohol intake frequency	EFO_0004329	Neale B	UKBB	European	2017	0.03018	0.003743	7.439e-16	+	336965	0	336965	1	-	Neale-B_UKBB_EUR_2017
rs185799410	rs185799410	chr20:57466093	chr20:58891038	G	T	Alcohol intake frequency	EFO_0004329	Neale B	UKBB	European	2017	-0.05459	0.01135	1.523e-06	-	336965	0	336965	1	-	Neale-B_UKBB_EUR_2017
rs62271373	rs62271373	chr3:150066540	chr3:150348753	A	T	Alcohol intake frequency	EFO_0004329	Neale B	UKBB	European	2017	0.03416	0.007648	7.948e-06	+	336965	0	336965	1	-	Neale-B_UKBB_EUR_2017
rs4699165	rs4699165	chr4:106109381	chr4:105188224	A	G	Alcohol intake frequency	EFO_0004329	Neale B	UKBB	European	2017	0.0171	0.003688	3.554e-06	+	336965	0	336965	1	-	Neale-B_UKBB_EUR_2017
rs12535428	rs12535428	chr7:113858363	chr7:114218308	C	T	Alcohol usually taken with meals	EFO_0004329	Neale B	UKBB	European	2017	-0.009211	0.00168	4.235e-08	-	172454	116941	55513	1	risk diff	Neale-B_UKBB_EUR_2017
rs67354439	rs67354439	chr1:94040713	chr1:93575156	C	T	Alcohol intake frequency	EFO_0004329	Neale B	UKBB	European	2017	0.01975	0.004403	7.28e-06	+	336965	0	336965	1	-	Neale-B_UKBB_EUR_2017
rs12245149	rs12245149	chr10:65321147	chr10:63561387	A	C	Alcohol usually taken with meals	EFO_0004329	Neale B	UKBB	European	2017	-0.007128	0.001553	4.409e-06	-	172454	116941	55513	1	risk diff	Neale-B_UKBB_EUR_2017
rs6565293	rs6565293	chr16:28933248	chr16:28921927	C	T	Alcohol intake frequency	EFO_0004329	Neale B	UKBB	European	2017	0.02716	0.003765	5.451e-13	+	336965	0	336965	1	-	Neale-B_UKBB_EUR_2017
rs79730878	rs79730878	chr17:43849415	chr17:45772049	C	T	Alcohol intake frequency	EFO_0004329	Neale B	UKBB	European	2017	0.02667	0.004222	2.698e-10	+	336965	0	336965	1	-	Neale-B_UKBB_EUR_2017
rs33988101	rs33988101	chr19:49218111	chr19:48714854	T	G	Alcohol intake frequency	EFO_0004329	Neale B	UKBB	European	2017	-0.01846	0.003587	2.638e-07	-	336965	0	336965	1	-	Neale-B_UKBB_EUR_2017
rs7588944	rs7588944	chr2:23895414	chr2:23672544	C	T	Alcohol intake frequency	EFO_0004329	Neale B	UKBB	European	2017	0.0215	0.003771	1.188e-08	+	336965	0	336965	1	-	Neale-B_UKBB_EUR_2017
rs1020048	rs1020048	chr9:86666993	chr9:84052078	A	C	Alcohol usually taken with meals	EFO_0004329	Neale B	UKBB	European	2017	0.009399	0.001995	2.475e-06	+	172454	116941	55513	1	risk diff	Neale-B_UKBB_EUR_2017
rs2904880	rs2904880	chr16:28944396	chr16:28933075	C	G	Alcohol intake frequency	EFO_0004329	Neale B	UKBB	European	2017	0.02649	0.003786	2.628e-12	+	336965	0	336965	1	-	Neale-B_UKBB_EUR_2017
rs4788203	rs4788203	chr16:29978827	chr16:29967506	A	G	Alcohol intake frequency	EFO_0004329	Neale B	UKBB	European	2017	0.01901	0.003598	1.262e-07	+	336965	0	336965	1	-	Neale-B_UKBB_EUR_2017
rs12643257	rs12643257	chr4:106076749	chr4:105155592	A	G	Alcohol intake frequency	EFO_0004329	Neale B	UKBB	European	2017	0.0177	0.003694	1.659e-06	+	336965	0	336965	1	-	Neale-B_UKBB_EUR_2017
rs1351394	rs1351394	chr12:66351826	chr12:65958046	C	T	Alcohol intake frequency	EFO_0004329	Neale B	UKBB	European	2017	0.01766	0.003557	6.879e-07	+	336965	0	336965	1	-	Neale-B_UKBB_EUR_2017
rs7103835	rs7103835	chr11:47461693	chr11:47440142	A	G	Alcohol intake frequency	EFO_0004329	Neale B	UKBB	European	2017	-0.01822	0.00384	2.104e-06	-	336965	0	336965	1	-	Neale-B_UKBB_EUR_2017
rs974801	rs974801	chr4:106071064	chr4:105149907	G	A	Alcohol intake frequency	EFO_0004329	Neale B	UKBB	European	2017	-0.01762	0.003695	1.861e-06	-	336965	0	336965	1	-	Neale-B_UKBB_EUR_2017
rs7827182	rs7827182	chr8:8380471	chr8:8522961	C	G	Average weekly beer plus cider intake	EFO_0004329	Neale B	UKBB	European	2017	-0.009458	0.002004	2.368e-06	-	241447	0	241447	1	-	Neale-B_UKBB_EUR_2017
rs28929474	rs28929474	chr14:94844947	chr14:94378610	T	C	Average weekly beer plus cider intake	EFO_0004329	Neale B	UKBB	European	2017	-0.03384	0.007135	2.117e-06	-	241447	0	241447	1	-	Neale-B_UKBB_EUR_2017
rs112635299	rs112635299	chr14:94838142	chr14:94371805	G	T	Average weekly beer plus cider intake	EFO_0004329	Neale B	UKBB	European	2017	0.03254	0.006996	3.304e-06	+	241447	0	241447	1	-	Neale-B_UKBB_EUR_2017
rs2980755	rs2980755	chr8:8363683	chr8:8506173	A	G	Average weekly beer plus cider intake	EFO_0004329	Neale B	UKBB	European	2017	0.01017	0.002023	4.93e-07	+	241447	0	241447	1	-	Neale-B_UKBB_EUR_2017
rs2925979	rs2925979	chr16:81534790	chr16:81501185	T	C	Type 2 diabetes	EFO_0001360	DIAGRAM	28566273	European	2017	0.06766	0.01128	2e-09	+	-	-	-	-	log OR	NHGRI-EBI_GWAS_Catalog
rs4846569	rs4846569	chr1:219771721	chr1:219598379	C	T	Type 2 diabetes	EFO_0001360	DIAGRAM	28566273	European	2017	0.06188	0.01162	1e-07	+	-	-	-	-	log OR	NHGRI-EBI_GWAS_Catalog
rs7917983	rs7917983	chr10:114732882	chr10:112973123	C	T	Type 2 diabetes combined control dataset	-	WTCCC	17554300	European	2007	NA	NA	4.8e-10	NA	4806	-	-	-	-	GRASP
rs4731702	rs4731702	chr7:130433384	chr7:130748625	C	T	Type 2 diabetes	EFO_0001360	Voight BF	20581827	European	2010	NA	NA	2.1e-06	NA	47117	-	-	-	-	GRASP
rs4809627	rs4809627	chr20:45757655	chr20:47129016	C	T	Type 2 diabetes	EFO_0001360	DIAGRAM	28566273	European	2017	-0.04879	0.01069	5e-06	-	-	-	-	-	log OR	NHGRI-EBI_GWAS_Catalog
rs7538503	rs7538503	chr1:219788530	chr1:219615188	A	G	Type II diabetes adjusted for BMI	EFO_0001360	DIAGRAM	28566273	European	2017	0.082	0.016	2.5e-07	+	159208	26676	132532	18	log OR	DIAGRAM_T2D-adjusted-BMI_EUR_2017
rs6717858	rs6717858	chr2:165539661	chr2:164683151	C	T	Type II diabetes	EFO_0001360	DIAGRAM	26551672	European	2015	-0.08984	0.01282	3.2e-12	-	84780	27206	57574	23	log OR	DIAGRAM_T2D-METABO_EUR_2015
rs1128249	rs1128249	chr2:165528624	chr2:164672114	T	G	Type II diabetes	EFO_0001360	DIAGRAM	26551672	European	2015	-0.09803	0.01318	4.4e-14	-	84780	27206	57574	23	log OR	DIAGRAM_T2D-METABO_EUR_2015
rs7633675	rs7633675	chr3:185510613	chr3:185792825	G	T	Type II diabetes	EFO_0001360	DIAGRAM	26551672	European	2015	0.1231	0.01376	1.9e-19	+	84780	27206	57574	23	log OR	DIAGRAM_T2D-METABO_EUR_2015
rs2371767	rs2371767	chr3:64718258	chr3:64732582	G	C	Type II diabetes adjusted for BMI	EFO_0001360	DIAGRAM	28566273	European	2017	0.077	0.016	2e-06	+	159208	26676	132532	18	log OR	DIAGRAM_T2D-adjusted-BMI_EUR_2017
rs3936510	rs3936510	chr5:55860866	chr5:56565039	T	G	Type II diabetes adjusted for BMI	EFO_0001360	DIAGRAM	28566273	European	2017	0.092	0.019	1.8e-06	+	159208	26676	132532	18	log OR	DIAGRAM_T2D-adjusted-BMI_EUR_2017
rs9275556	rs9275556	chr6:32677190	chr6:32709413	C	T	Type II diabetes adjusted for BMI	EFO_0001360	DIAGRAM	28566273	European	2017	-0.071	0.016	7.2e-06	-	159208	26676	132532	18	log OR	DIAGRAM_T2D-adjusted-BMI_EUR_2017
rs10195252	rs10195252	chr2:165513091	chr2:164656581	C	T	Type II diabetes	EFO_0001360	DIAGRAM	26551672	European	2015	-0.09713	0.01297	5.8e-14	-	84780	27206	57574	23	log OR	DIAGRAM_T2D-METABO_EUR_2015
rs9388486	rs9388486	chr6:126661154	chr6:126340008	C	T	Type II diabetes adjusted for BMI	EFO_0001360	DIAGRAM	28566273	European	2017	0.077	0.015	1e-07	+	159208	26676	132532	18	log OR	DIAGRAM_T2D-adjusted-BMI_EUR_2017
rs2820443	rs2820443	chr1:219753509	chr1:219580167	T	C	Type II diabetes adjusted for BMI	EFO_0001360	DIAGRAM	28566273	European	2017	0.081	0.016	2.7e-07	+	159208	26676	132532	18	log OR	DIAGRAM_T2D-adjusted-BMI_EUR_2017
rs10082476	rs10082476	chr10:124164654	chr10:122405138	A	G	Type II diabetes	EFO_0001360	DIAGRAM	28566273	European	2017	-0.067	0.014	3.2e-06	-	159208	26676	132532	18	log OR	DIAGRAM_T2D_EUR_2017
rs56823429	rs56823429	chr16:81533789	chr16:81500184	A	C	Type II diabetes adjusted for BMI	EFO_0001360	DIAGRAM	28566273	European	2017	-0.078	0.016	1.4e-06	-	159208	26676	132532	18	log OR	DIAGRAM_T2D-adjusted-BMI_EUR_2017
rs3794991	rs3794991	chr19:19610596	chr19:19499787	T	C	Type II diabetes	EFO_0001360	DIAGRAM	26551672	European	2015	0.151	0.0226	2.3e-11	+	84780	27206	57574	23	log OR	DIAGRAM_T2D-METABO_EUR_2015
rs13389219	rs13389219	chr2:165528876	chr2:164672366	C	T	Type II diabetes	EFO_0001360	DIAGRAM	26551672	European	2015	0.09622	0.01297	1.2e-13	+	84780	27206	57574	23	log OR	DIAGRAM_T2D-METABO_EUR_2015
rs55893113	rs55893113	chr1:219773122	chr1:219599780	C	G	Type II diabetes adjusted for BMI	EFO_0001360	DIAGRAM	28566273	European	2017	-0.084	0.016	1.5e-07	-	159208	26676	132532	18	log OR	DIAGRAM_T2D-adjusted-BMI_EUR_2017
rs10832776	rs10832776	chr11:17385224	chr11:17363677	A	C	Type II diabetes	EFO_0001360	DIAGRAM	26551672	European	2015	-0.07511	0.01301	6.3e-09	-	84780	27206	57574	23	log OR	DIAGRAM_T2D-METABO_EUR_2015
rs392794	rs392794	chr5:55808342	chr5:56512515	T	C	Type II diabetes adjusted for BMI	EFO_0001360	DIAGRAM	28566273	European	2017	0.079	0.017	2.9e-06	+	159208	26676	132532	18	log OR	DIAGRAM_T2D-adjusted-BMI_EUR_2017
rs57482375	rs57482375	chr2:227008320	chr2:226143604	C	T	Type II diabetes	EFO_0001360	DIAGRAM	26551672	European	2015	-0.07325	0.01565	3.8e-06	-	84780	27206	57574	23	log OR	DIAGRAM_T2D-METABO_EUR_2015
rs11705701	rs11705701	chr3:185544309	chr3:185826521	A	G	Type II diabetes	EFO_0001360	DIAGRAM	26551672	European	2015	0.07418	0.01279	7.6e-09	+	84780	27206	57574	23	log OR	DIAGRAM_T2D-METABO_EUR_2015
rs849133	rs849133	chr7:28192280	chr7:28152661	C	T	Type II diabetes	EFO_0001360	DIAGRAM	26551672	European	2015	0.08434	0.01289	2.7e-11	+	84780	27206	57574	23	log OR	DIAGRAM_T2D-METABO_EUR_2015
rs1415287	rs1415287	chr1:219742537	chr1:219569195	C	T	Type II diabetes adjusted for BMI	EFO_0001360	DIAGRAM	28566273	European	2017	0.083	0.016	1.5e-07	+	159208	26676	132532	18	log OR	DIAGRAM_T2D-adjusted-BMI_EUR_2017
rs10787471	rs10787471	chr10:114764661	chr10:113004902	A	G	Type II diabetes	EFO_0001360	DIAGRAM	26551672	European	2015	0.1647	0.01298	1.6e-37	+	84780	27206	57574	23	log OR	DIAGRAM_T2D-METABO_EUR_2015
rs10179126	rs10179126	chr2:165511794	chr2:164655284	C	G	Type II diabetes	EFO_0001360	DIAGRAM	26551672	European	2015	0.09258	0.01302	2.3e-12	+	84780	27206	57574	23	log OR	DIAGRAM_T2D-METABO_EUR_2015
rs5117	rs5117	chr19:45418790	chr19:44915533	C	T	Type II diabetes	EFO_0001360	DIAGRAM	28566273	European	2017	-0.079	0.017	3.4e-06	-	159208	26676	132532	18	log OR	DIAGRAM_T2D_EUR_2017
rs1557765	rs1557765	chr11:17403639	chr11:17382092	T	C	Type II diabetes	EFO_0001360	DIAGRAM	26551672	European	2015	0.08158	0.01293	2.2e-10	+	84780	27206	57574	23	log OR	DIAGRAM_T2D-METABO_EUR_2015
rs1635853	rs1635853	chr7:28189549	chr7:28149930	G	T	Type II diabetes	EFO_0001360	DIAGRAM	26551672	European	2015	-0.06485	0.0129	4.2e-07	-	84780	27206	57574	23	log OR	DIAGRAM_T2D-METABO_EUR_2015
rs7651090	rs7651090	chr3:185513392	chr3:185795604	A	G	Type II diabetes	EFO_0001360	DIAGRAM	26551672	European	2015	-0.1231	0.01376	1.8e-19	-	84780	27206	57574	23	log OR	DIAGRAM_T2D-METABO_EUR_2015
rs6933958	rs6933958	chr6:43823689	chr6:43855952	C	T	Type II diabetes adjusted for BMI	EFO_0001360	DIAGRAM	28566273	European	2017	0.075	0.017	6.9e-06	+	159208	26676	132532	18	log OR	DIAGRAM_T2D-adjusted-BMI_EUR_2017
rs10245867	rs10245867	chr7:28142186	chr7:28102567	G	T	Type II diabetes	EFO_0001360	DIAGRAM	26551672	European	2015	-0.07881	0.01344	3.6e-09	-	84780	27206	57574	23	log OR	DIAGRAM_T2D-METABO_EUR_2015
rs7619401	rs7619401	chr3:185510006	chr3:185792218	A	G	Type II diabetes	EFO_0001360	DIAGRAM	26551672	European	2015	0.1231	0.01376	2.3e-19	+	84780	27206	57574	23	log OR	DIAGRAM_T2D-METABO_EUR_2015
rs6857303	rs6857303	chr4:145035788	chr4:144114635	A	G	HbA1c	EFO_0004541;EFO_0001360	MAGIC	28898252	European	2017	-0.0096	0.0016	6.379e-10	-	123665	0	123665	50	%	MAGIC_HbA1c_EUR_2017
rs10733214	rs10733214	chr9:1111389	chr9:1111389	A	T	HbA1c	EFO_0004541;EFO_0001360	MAGIC	28898252	European	2017	-0.013	0.0028	3.321e-06	-	123665	0	123665	50	%	MAGIC_HbA1c_EUR_2017
rs3184504	rs3184504	chr12:111884608	chr12:111446804	C	T	HbA1c	EFO_0004541;EFO_0001360	MAGIC	28898252	European	2017	0.008	0.0016	2.596e-07	+	123665	0	123665	50	%	MAGIC_HbA1c_EUR_2017
rs17819328	rs17819328	chr3:12489342	chr3:12447843	G	T	HbA1c	EFO_0004541;EFO_0001360	MAGIC	28898252	European	2017	0.0082	0.0017	7.442e-07	+	123665	0	123665	50	%	MAGIC_HbA1c_EUR_2017
rs7773004	rs7773004	chr6:26267755	chr6:26267527	A	G	HbA1c	EFO_0004541;EFO_0001360	MAGIC	28898252	European	2017	-0.0083	0.0016	9.102e-08	-	123665	0	123665	50	%	MAGIC_HbA1c_EUR_2017
rs668459	rs668459	chr6:139835689	chr6:139514552	C	T	HbA1c	EFO_0004541;EFO_0001360	MAGIC	28898252	European	2017	0.0083	0.0017	5.448e-07	+	123665	0	123665	50	%	MAGIC_HbA1c_EUR_2017
rs632057	rs632057	chr6:139834012	chr6:139512875	G	T	HbA1c	EFO_0004541;EFO_0001360	MAGIC	28898252	European	2017	-0.0085	0.0017	2.889e-07	-	123665	0	123665	50	%	MAGIC_HbA1c_EUR_2017
rs9872031	rs9872031	chr3:12496461	chr3:12454962	A	G	HbA1c	EFO_0004541;EFO_0001360	MAGIC	28898252	European	2017	0.0083	0.0019	8.461e-06	+	123665	0	123665	50	%	MAGIC_HbA1c_EUR_2017
rs9275556	rs9275556	chr6:32677190	chr6:32709413	C	T	Ulcerative colitis	EFO_0000729	IBDGC	26192919	European	2015	0.1254	0.0258	1.127e-06	+	27432	6968	20464	8	log OR	IBDGC_Ulcerative-Colitis_EUR_2015
rs757931	rs757931	chr7:107586518	chr7:107946073	A	C	Ulcerative colitis	EFO_0000729	IBDGC	23128233	European	2012	NA	NA	4.18e-06	NA	20672	6945	13727	8	log OR	IBDGC_Ulcerative-Colitis_EUR_2012
rs729023	rs729023	chr10:104341887	chr10:102582130	C	T	Ulcerative colitis	EFO_0000729	IBDGC	23128233	European	2012	NA	NA	2.04e-06	NA	20672	6945	13727	8	log OR	IBDGC_Ulcerative-Colitis_EUR_2012
rs1182189	rs1182189	chr7:2869522	chr7:2829888	G	A	Ulcerative colitis	EFO_0000729	IBDGC	26192919	European	2015	0.1262	0.0237	1.044e-07	+	27432	6968	20464	8	log OR	IBDGC_Ulcerative-Colitis_EUR_2015
rs798491	rs798491	chr7:2800521	chr7:2760887	G	A	Ulcerative colitis	EFO_0000729	IBDGC	26192919	European	2015	-0.124	0.0239	2.156e-07	-	27432	6968	20464	8	log OR	IBDGC_Ulcerative-Colitis_EUR_2015
rs12572775	rs12572775	chr10:104285594	chr10:102525837	A	T	Ulcerative colitis	EFO_0000729	IBDGC	26192919	European	2015	-0.0977	0.0214	4.751e-06	-	27432	6968	20464	8	log OR	IBDGC_Ulcerative-Colitis_EUR_2015
rs2533884	rs2533884	chr7:2836848	chr7:2797214	T	G	Ulcerative colitis	EFO_0000729	IBDGC	26192919	European	2015	0.124	0.0237	1.744e-07	+	27432	6968	20464	8	log OR	IBDGC_Ulcerative-Colitis_EUR_2015
rs1636264	rs1636264	chr7:2864586	chr7:2824952	G	T	Ulcerative colitis	EFO_0000729	IBDGC	23128233	European	2012	NA	NA	1.31e-07	NA	20672	6945	13727	8	log OR	IBDGC_Ulcerative-Colitis_EUR_2012
rs35445101	rs35445101	chr6:32546879	chr6:32579102	A	G	Ulcerative colitis	EFO_0000729	IBDGC	26192919	European	2015	0.3394	0.037	4.502e-20	+	27432	6968	20464	8	log OR	IBDGC_Ulcerative-Colitis_EUR_2015
rs13107325	rs13107325	chr4:103188709	chr4:102267552	T	C	Crohns disease	EFO_0000384	IBDGC	26192919	European	2015	0.2216	0.0397	2.4e-08	+	20883	5956	14927	7	log OR	IBDGC_Chrons-Disease_EUR_2015
rs4115668	rs4115668	chr16:28607532	chr16:28596211	A	G	Crohns disease	EFO_0000384	IBDGC	26192919	European	2015	0.1411	0.0251	1.896e-08	+	20883	5956	14927	7	log OR	IBDGC_Chrons-Disease_EUR_2015
rs2523579	rs2523579	chr6:31328517	chr6:31360740	T	C	Crohns disease	EFO_0000384	IBDGC	26192919	European	2015	-0.1379	0.028	8.2e-07	-	20883	5956	14927	7	log OR	IBDGC_Chrons-Disease_EUR_2015
rs6565293	rs6565293	chr16:28933248	chr16:28921927	C	T	Crohns disease	EFO_0000384	IBDGC	26192919	European	2015	0.1205	0.0265	5.375e-06	+	20883	5956	14927	7	log OR	IBDGC_Chrons-Disease_EUR_2015
rs2581828	rs2581828	chr3:53133149	chr3:53099133	C	G	Crohns disease	EFO_0000384	IBDGC	26192919	European	2015	0.1095	0.0232	2.397e-06	+	20883	5956	14927	7	log OR	IBDGC_Chrons-Disease_EUR_2015
rs12552167	rs12552167	chr9:139322927	chr9:136428475	C	T	Crohns disease	EFO_0000384	IBDGC	26192919	European	2015	-0.1524	0.0253	1.686e-09	-	20883	5956	14927	7	log OR	IBDGC_Chrons-Disease_EUR_2015
rs57862683	rs57862683	chr2:198747537	chr2:197882813	A	G	Crohns disease	EFO_0000384	IBDGC	26192919	European	2015	0.1052	0.023	4.724e-06	+	20883	5956	14927	7	log OR	IBDGC_Chrons-Disease_EUR_2015
rs12938957	rs12938957	chr17:40569439	chr17:42417421	C	T	Crohns disease	EFO_0000384	IBDGC	26192919	European	2015	-0.1438	0.0291	7.759e-07	-	20883	5956	14927	7	log OR	IBDGC_Chrons-Disease_EUR_2015
rs7146217	rs7146217	chr14:69250915	chr14:68784198	C	T	Crohns disease	EFO_0000384	IBDGC	26192919	European	2015	-0.1026	0.0228	6.836e-06	-	20883	5956	14927	7	log OR	IBDGC_Chrons-Disease_EUR_2015
rs2524129	rs2524129	chr6:31265135	chr6:31297358	G	C	Crohns disease	EFO_0000384	IBDGC	26192919	European	2015	0.1416	0.0309	4.604e-06	+	20883	5956	14927	7	log OR	IBDGC_Chrons-Disease_EUR_2015
rs10152595	rs10152595	chr15:67475488	chr15:67183150	C	G	Past tobacco smoking	EFO_0006527	Neale B	UKBB	European	2017	-0.01715	0.003687	3.312e-06	-	310749	0	310749	1	-	Neale-B_UKBB_EUR_2017
rs4285804	rs4285804	chr10:104386309	chr10:102626552	A	T	Past tobacco smoking	EFO_0006527	Neale B	UKBB	European	2017	-0.01484	0.003188	3.272e-06	-	310749	0	310749	1	-	Neale-B_UKBB_EUR_2017
rs59360013	rs59360013	chr18:74976835	chr18:77264879	C	T	Current tobacco smoking	EFO_0006527	Neale B	UKBB	European	2017	0.01551	0.003291	2.451e-06	+	337030	0	337030	1	-	Neale-B_UKBB_EUR_2017
rs729023	rs729023	chr10:104341887	chr10:102582130	C	T	Past tobacco smoking	EFO_0006527	Neale B	UKBB	European	2017	-0.01497	0.003199	2.883e-06	-	310749	0	310749	1	-	Neale-B_UKBB_EUR_2017
rs3184504	rs3184504	chr12:111884608	chr12:111446804	C	T	Past tobacco smoking	EFO_0006527	Neale B	UKBB	European	2017	0.02077	0.003167	5.483e-11	+	310749	0	310749	1	-	Neale-B_UKBB_EUR_2017
rs6935954	rs6935954	chr6:26255451	chr6:26255223	A	G	Current tobacco smoking	EFO_0006527	Neale B	UKBB	European	2017	0.006802	0.001336	3.554e-07	+	337030	0	337030	1	-	Neale-B_UKBB_EUR_2017
rs2412772	rs2412772	chr4:57838999	chr4:56972833	C	T	Past tobacco smoking	EFO_0006527	Neale B	UKBB	European	2017	0.0165	0.003264	4.317e-07	+	310749	0	310749	1	-	Neale-B_UKBB_EUR_2017
rs12103006	rs12103006	chr16:24726237	chr16:24714916	A	G	Current tobacco smoking	EFO_0006527	Neale B	UKBB	European	2017	-0.006501	0.001337	1.16e-06	-	337030	0	337030	1	-	Neale-B_UKBB_EUR_2017
rs3977756	rs3977756	chr10:104398582	chr10:102638825	A	G	Past tobacco smoking	EFO_0006527	Neale B	UKBB	European	2017	-0.01662	0.003232	2.708e-07	-	310749	0	310749	1	-	Neale-B_UKBB_EUR_2017
rs77169818	rs77169818	chr18:74980601	chr18:77268645	A	T	Current tobacco smoking	EFO_0006527	Neale B	UKBB	European	2017	0.01516	0.003279	3.807e-06	+	337030	0	337030	1	-	Neale-B_UKBB_EUR_2017

## Sheet: Table 5. Sensitivity analysisA
Supplementary Table 5. Sensitivity analysis, excluding SNPs associated with alcohol, diabetes, IBD or smoking
Index	Sensitivity	Sex	Outcome	OR	lci	uci	IVW_Pvalue	N.of.SNPs	Heterogeneity.Q.p-value	I^2
WHI	No sensitivity	men	Colon Ca	1.17002	0.988158	1.38536	0.0684918	82	0.0355856	23.1563
WHI	excl. alcohol	men	Colon Ca	1.16769	0.984186	1.3854	0.0755319	81	0.0303208	24.0633
WHI	excl. diabetes	men	Colon Ca	1.16332	0.982121	1.37795	0.0799234	80	0.044106	22.2732
WHI	excl. IBD	men	Colon Ca	1.17002	0.988158	1.38536	0.0684918	82	0.0355856	23.1563
WHI	excl. smoking	men	Colon Ca	1.14101	0.964448	1.34989	0.124068	80	0.0569313	20.8492
ABSI	No sensitivity	men	Colon Ca	1.27137	1.03135	1.56724	0.0245011	59	0.185674	13.9948
ABSI	excl. alcohol	men	Colon Ca	1.2709	1.02757	1.57186	0.0270519	58	0.162291	15.4764
ABSI	excl. diabetes	men	Colon Ca	1.29199	1.04595	1.5959	0.0174652	57	0.209584	12.8609
ABSI	excl. IBD	men	Colon Ca	1.27137	1.03135	1.56724	0.0245011	59	0.185674	13.9948
ABSI	excl. smoking	men	Colon Ca	1.24254	1.00758	1.53228	0.0422956	58	0.216763	12.3792
HI	No sensitivity	men	Colon Ca	0.921535	0.761464	1.11525	0.401237	69	0.0546318	22.4194
HI	excl. alcohol	men	Colon Ca	0.913066	0.753716	1.10611	0.352683	68	0.0552291	22.4884
HI	excl. diabetes	men	Colon Ca	0.916752	0.748099	1.12343	0.402057	64	0.0374891	25.3236
HI	excl. IBD	men	Colon Ca	0.938117	0.776694	1.13309	0.507298	68	0.0818847	19.9304
HI	excl. smoking	men	Colon Ca	0.921535	0.761464	1.11525	0.401237	69	0.0546318	22.4194
WHRadjBMI	No sensitivity	men	Colon Ca	1.16295	0.96747	1.39792	0.107891	75	0.0117982	29.0119
WHRadjBMI	excl. alcohol	men	Colon Ca	1.1603	0.96292	1.39815	0.118099	74	0.00970476	29.9298
WHRadjBMI	excl. diabetes	men	Colon Ca	1.16295	0.96747	1.39792	0.107891	75	0.0117982	29.0119
WHRadjBMI	excl. IBD	men	Colon Ca	1.16295	0.96747	1.39792	0.107891	75	0.0117982	29.0119
WHRadjBMI	excl. smoking	men	Colon Ca	1.132	0.942449	1.35967	0.184833	73	0.0206161	26.9388
WCadjBMI	No sensitivity	men	Colon Ca	1.04046	0.932376	1.16107	0.478485	147	0.35619	3.76228
WCadjBMI	excl. alcohol	men	Colon Ca	1.04855	0.940784	1.16866	0.391568	145	0.460526	0.701847
WCadjBMI	excl. diabetes	men	Colon Ca	1.03975	0.930737	1.16152	0.49036	142	0.434349	1.48165
WCadjBMI	excl. IBD	men	Colon Ca	1.02482	0.919246	1.14252	0.658473	144	0.516941	-0.975381
WCadjBMI	excl. smoking	men	Colon Ca	1.04046	0.932376	1.16107	0.478485	147	0.35619	3.76228
HCadjBMI	No sensitivity	men	Colon Ca	1.05593	0.948951	1.17496	0.318027	219	7.54023e-07	34.647
HCadjBMI	excl. alcohol	men	Colon Ca	1.06162	0.955244	1.17984	0.267007	211	1.90239e-05	31.2062
HCadjBMI	excl. diabetes	men	Colon Ca	1.067	0.956695	1.19003	0.244085	212	5.36541e-07	35.4343
HCadjBMI	excl. IBD	men	Colon Ca	1.04746	0.940531	1.16655	0.398671	215	1.88583e-06	33.8614
HCadjBMI	excl. smoking	men	Colon Ca	1.05916	0.951627	1.17883	0.292703	218	7.62415e-07	34.6941
BMI	No sensitivity	men	Colon Ca	1.22904	1.09739	1.37648	0.000360211	267	1.92954e-05	28.444
BMI	excl. alcohol	men	Colon Ca	1.22797	1.09576	1.37614	0.000410267	266	1.62453e-05	28.7048
BMI	excl. diabetes	men	Colon Ca	1.22904	1.09739	1.37648	0.000360211	267	1.92954e-05	28.444
BMI	excl. IBD	men	Colon Ca	1.22797	1.09576	1.37614	0.000410267	266	1.62453e-05	28.7048
BMI	excl. smoking	men	Colon Ca	1.22904	1.09739	1.37648	0.000360211	267	1.92954e-05	28.444
HEIGHT	No sensitivity	men	Colon Ca	1.05637	0.994033	1.12263	0.0772095	384	4.6957e-08	30.3003
HEIGHT	excl. alcohol	men	Colon Ca	1.06046	0.997904	1.12694	0.0584473	382	9.03485e-08	29.8246
HEIGHT	excl. diabetes	men	Colon Ca	1.05637	0.994033	1.12263	0.0772095	384	4.6957e-08	30.3003
HEIGHT	excl. IBD	men	Colon Ca	1.05093	0.988857	1.1169	0.10977	382	1.30031e-07	29.5181
HEIGHT	excl. smoking	men	Colon Ca	1.05637	0.994033	1.12263	0.0772095	384	4.6957e-08	30.3003
WHI	No sensitivity	men	Rectal Ca	1.28743	1.06198	1.56073	0.0101047	82	0.14321	14.3805
WHI	excl. alcohol	men	Rectal Ca	1.28687	1.05903	1.56373	0.0111854	81	0.126554	15.4359
WHI	excl. diabetes	men	Rectal Ca	1.28628	1.05844	1.56317	0.0113768	80	0.13213	15.1817
WHI	excl. IBD	men	Rectal Ca	1.28743	1.06198	1.56073	0.0101047	82	0.14321	14.3805
WHI	excl. smoking	men	Rectal Ca	1.28171	1.05279	1.56041	0.013418	80	0.112842	16.3858
ABSI	No sensitivity	men	Rectal Ca	1.39575	1.09791	1.7744	0.00647488	59	0.355972	5.50089
ABSI	excl. alcohol	men	Rectal Ca	1.39729	1.09496	1.7831	0.00716216	58	0.322259	7.12103
ABSI	excl. diabetes	men	Rectal Ca	1.41127	1.10386	1.80428	0.00599037	57	0.329859	6.80969
ABSI	excl. IBD	men	Rectal Ca	1.39575	1.09791	1.7744	0.00647488	59	0.355972	5.50089
ABSI	excl. smoking	men	Rectal Ca	1.3908	1.08883	1.77652	0.0082561	58	0.323321	7.07072
HI	No sensitivity	men	Rectal Ca	0.851487	0.680068	1.06611	0.160984	69	0.0884989	19.2645
HI	excl. alcohol	men	Rectal Ca	0.845056	0.673625	1.06012	0.145581	68	0.0822507	19.8994
HI	excl. diabetes	men	Rectal Ca	0.833709	0.65816	1.05608	0.131646	64	0.0841264	20.2481
HI	excl. IBD	men	Rectal Ca	0.860251	0.685918	1.07889	0.192652	68	0.0859957	19.587
HI	excl. smoking	men	Rectal Ca	0.851487	0.680068	1.06611	0.160984	69	0.0884989	19.2645
WHRadjBMI	No sensitivity	men	Rectal Ca	1.34578	1.10132	1.64449	0.0036888	75	0.170856	13.4
WHRadjBMI	excl. alcohol	men	Rectal Ca	1.34596	1.0985	1.64916	0.00415361	74	0.151156	14.5701
WHRadjBMI	excl. diabetes	men	Rectal Ca	1.34578	1.10132	1.64449	0.0036888	75	0.170856	13.4
WHRadjBMI	excl. IBD	men	Rectal Ca	1.34578	1.10132	1.64449	0.0036888	75	0.170856	13.4
WHRadjBMI	excl. smoking	men	Rectal Ca	1.34045	1.09177	1.64578	0.00513363	73	0.134373	15.6526
WCadjBMI	No sensitivity	men	Rectal Ca	0.974704	0.845866	1.12317	0.723182	147	0.0503885	16.6311
WCadjBMI	excl. alcohol	men	Rectal Ca	0.975822	0.845609	1.12609	0.737674	145	0.041508	17.5766
WCadjBMI	excl. diabetes	men	Rectal Ca	0.977782	0.845655	1.13055	0.761627	142	0.0490102	17.0076
WCadjBMI	excl. IBD	men	Rectal Ca	0.969057	0.839287	1.11889	0.668286	144	0.0458169	17.2024
WCadjBMI	excl. smoking	men	Rectal Ca	0.974704	0.845866	1.12317	0.723182	147	0.0503885	16.6311
HCadjBMI	No sensitivity	men	Rectal Ca	0.882343	0.77924	0.999086	0.0483381	219	3.13095e-05	30.0761
HCadjBMI	excl. alcohol	men	Rectal Ca	0.88982	0.785054	1.00857	0.0677758	211	7.52573e-05	29.2268
HCadjBMI	excl. diabetes	men	Rectal Ca	0.885756	0.779792	1.00612	0.0620222	212	1.55787e-05	31.4189
HCadjBMI	excl. IBD	men	Rectal Ca	0.886	0.780524	1.00573	0.0612572	215	2.08281e-05	30.8577
HCadjBMI	excl. smoking	men	Rectal Ca	0.884995	0.78131	1.00244	0.0546531	218	2.96455e-05	30.2062
BMI	No sensitivity	men	Rectal Ca	1.09471	0.958586	1.25017	0.18166	267	0.000308119	24.4755
BMI	excl. alcohol	men	Rectal Ca	1.09103	0.954737	1.24677	0.200683	266	0.000280703	24.6635
BMI	excl. diabetes	men	Rectal Ca	1.09471	0.958586	1.25017	0.18166	267	0.000308119	24.4755
BMI	excl. IBD	men	Rectal Ca	1.09103	0.954737	1.24677	0.200683	266	0.000280703	24.6635
BMI	excl. smoking	men	Rectal Ca	1.09471	0.958586	1.25017	0.18166	267	0.000308119	24.4755
HEIGHT	No sensitivity	men	Rectal Ca	0.975739	0.906555	1.0502	0.51277	384	2.13215e-08	30.9259
HEIGHT	excl. alcohol	men	Rectal Ca	0.975297	0.905782	1.05015	0.507331	382	1.54875e-08	31.2357
HEIGHT	excl. diabetes	men	Rectal Ca	0.975739	0.906555	1.0502	0.51277	384	2.13215e-08	30.9259
HEIGHT	excl. IBD	men	Rectal Ca	0.974919	0.905278	1.04992	0.501753	382	1.86934e-08	31.0906
HEIGHT	excl. smoking	men	Rectal Ca	0.975739	0.906555	1.0502	0.51277	384	2.13215e-08	30.9259
WHI	No sensitivity	women	Colon Ca	1.16771	1.07005	1.27429	0.000502911	243	0.000336511	25.2898
WHI	excl. alcohol	women	Colon Ca	1.17227	1.07329	1.28038	0.000413242	240	0.000244125	25.9514
WHI	excl. diabetes	women	Colon Ca	1.14597	1.0453	1.25634	0.00368115	233	0.00070466	24.4171
WHI	excl. IBD	women	Colon Ca	1.16673	1.06853	1.27397	0.000587364	240	0.000253532	25.8895
WHI	excl. smoking	women	Colon Ca	1.17378	1.0758	1.28067	0.000314476	241	0.000518817	24.6289
ABSI	No sensitivity	women	Colon Ca	1.20257	1.07405	1.34648	0.00138021	175	0.000168527	30.0893
ABSI	excl. alcohol	women	Colon Ca	1.20831	1.07699	1.35564	0.00126613	171	9.28956e-05	31.3694
ABSI	excl. diabetes	women	Colon Ca	1.17146	1.04038	1.31906	0.00895655	169	0.000235356	29.9069
ABSI	excl. IBD	women	Colon Ca	1.19818	1.06834	1.3438	0.00200449	172	0.000110284	31.0149
ABSI	excl. smoking	women	Colon Ca	1.21118	1.08197	1.35581	0.000872002	173	0.000272056	29.3727
HI	No sensitivity	women	Colon Ca	0.92702	0.828251	1.03757	0.18738	153	0.0511819	16.2753
HI	excl. alcohol	women	Colon Ca	0.919912	0.820439	1.03144	0.152798	150	0.0418674	17.2847
HI	excl. diabetes	women	Colon Ca	0.944481	0.83731	1.06537	0.35262	146	0.0407955	17.5979
HI	excl. IBD	women	Colon Ca	0.925137	0.826209	1.03591	0.177487	152	0.0477107	16.6292
HI	excl. smoking	women	Colon Ca	0.925219	0.826257	1.03603	0.178094	152	0.0474139	16.6563
WHRadjBMI	No sensitivity	women	Colon Ca	1.18929	1.08855	1.29936	0.000123703	235	0.000454898	25.1168
WHRadjBMI	excl. alcohol	women	Colon Ca	1.19434	1.0922	1.30603	9.88453e-05	232	0.000335389	25.7769
WHRadjBMI	excl. diabetes	women	Colon Ca	1.16625	1.06163	1.28118	0.0013404	224	0.000805821	24.5627
WHRadjBMI	excl. IBD	women	Colon Ca	1.19322	1.09163	1.30427	9.98445e-05	233	0.00040855	25.3924
WHRadjBMI	excl. smoking	women	Colon Ca	1.19522	1.09422	1.30554	7.53278e-05	233	0.000703815	24.4193
WCadjBMI	No sensitivity	women	Colon Ca	1.22144	1.1151	1.33792	1.67715e-05	228	0.0455625	14.0795
WCadjBMI	excl. alcohol	women	Colon Ca	1.22275	1.11481	1.34114	2.00074e-05	224	0.0325389	15.3778
WCadjBMI	excl. diabetes	women	Colon Ca	1.20472	1.09544	1.3249	0.000123659	220	0.0446038	14.3833
WCadjBMI	excl. IBD	women	Colon Ca	1.21455	1.10877	1.33043	2.90607e-05	226	0.0510722	13.7107
WCadjBMI	excl. smoking	women	Colon Ca	1.23098	1.12411	1.34802	7.30508e-06	226	0.062858	12.9057
HCadjBMI	No sensitivity	women	Colon Ca	1.05086	0.959093	1.15141	0.287282	275	0.000131275	25.4928
HCadjBMI	excl. alcohol	women	Colon Ca	1.05371	0.961555	1.1547	0.262543	263	0.000646921	23.3757
HCadjBMI	excl. diabetes	women	Colon Ca	1.05436	0.963028	1.15435	0.252206	266	0.00700577	18.4383
HCadjBMI	excl. IBD	women	Colon Ca	1.03439	0.943112	1.13451	0.473133	270	0.000162693	25.3616
HCadjBMI	excl. smoking	women	Colon Ca	1.036	0.949743	1.13008	0.425242	274	0.00980927	17.3909
BMI	No sensitivity	women	Colon Ca	1.19471	1.07885	1.32301	0.000630521	316	0.0155307	15.2159
BMI	excl. alcohol	women	Colon Ca	1.19759	1.08054	1.32731	0.000590274	314	0.0132927	15.65
BMI	excl. diabetes	women	Colon Ca	1.19471	1.07885	1.32301	0.000630521	316	0.0155307	15.2159
BMI	excl. IBD	women	Colon Ca	1.19766	1.08109	1.32681	0.000555886	315	0.0146764	15.3806
BMI	excl. smoking	women	Colon Ca	1.19471	1.07885	1.32301	0.000630521	316	0.0155307	15.2159
HEIGHT	No sensitivity	women	Colon Ca	1.06293	1.00334	1.12607	0.0381445	436	6.35739e-08	28.5892
HEIGHT	excl. alcohol	women	Colon Ca	1.06461	1.00463	1.12816	0.0343296	433	5.0374e-08	28.8508
HEIGHT	excl. diabetes	women	Colon Ca	1.06346	1.00374	1.12674	0.0369381	435	5.5333e-08	28.7247
HEIGHT	excl. IBD	women	Colon Ca	1.06293	1.00334	1.12607	0.0381445	436	6.35739e-08	28.5892
HEIGHT	excl. smoking	women	Colon Ca	1.06293	1.00334	1.12607	0.0381445	436	6.35739e-08	28.5892
WHI	No sensitivity	women	Rectal Ca	1.11244	0.99458	1.24426	0.0622033	243	0.113349	9.99361
WHI	excl. alcohol	women	Rectal Ca	1.12189	1.00227	1.25578	0.0455641	240	0.109173	10.2251
WHI	excl. diabetes	women	Rectal Ca	1.10164	0.977047	1.24213	0.113928	233	0.072314	12.1671
WHI	excl. IBD	women	Rectal Ca	1.10591	0.988493	1.23729	0.0787704	240	0.116238	9.93187
WHI	excl. smoking	women	Rectal Ca	1.11009	0.991884	1.24238	0.0690489	241	0.101321	10.5459
ABSI	No sensitivity	women	Rectal Ca	1.06164	0.920999	1.22377	0.409383	175	0.0973802	12.3872
ABSI	excl. alcohol	women	Rectal Ca	1.07944	0.935886	1.24502	0.293761	171	0.115283	11.6231
ABSI	excl. diabetes	women	Rectal Ca	1.05033	0.903653	1.22082	0.522258	169	0.0794786	13.5948
ABSI	excl. IBD	women	Rectal Ca	1.07171	0.928417	1.23711	0.344304	172	0.093147	12.7092
ABSI	excl. smoking	women	Rectal Ca	1.06061	0.918932	1.22412	0.421216	173	0.0807211	13.38
HI	No sensitivity	women	Rectal Ca	1.04932	0.894372	1.23112	0.554798	153	0.0380356	17.5332
HI	excl. alcohol	women	Rectal Ca	1.03753	0.882106	1.22034	0.656344	150	0.0307602	18.5334
HI	excl. diabetes	women	Rectal Ca	1.10157	0.928933	1.30628	0.266012	146	0.0329987	18.4703
HI	excl. IBD	women	Rectal Ca	1.04882	0.893224	1.23152	0.560715	152	0.0336978	18.0704
HI	excl. smoking	women	Rectal Ca	1.05065	0.894797	1.23364	0.546448	152	0.0339534	18.0404
WHRadjBMI	No sensitivity	women	Rectal Ca	1.11259	0.994001	1.24533	0.0635488	235	0.155942	8.54427
WHRadjBMI	excl. alcohol	women	Rectal Ca	1.12212	1.00174	1.25696	0.0465904	232	0.150716	8.77679
WHRadjBMI	excl. diabetes	women	Rectal Ca	1.09481	0.969416	1.23642	0.144434	224	0.102827	10.8332
WHRadjBMI	excl. IBD	women	Rectal Ca	1.11445	0.994838	1.24844	0.0613967	233	0.136875	9.25972
WHRadjBMI	excl. smoking	women	Rectal Ca	1.11034	0.991406	1.24355	0.0701939	233	0.14074	9.1171
WCadjBMI	No sensitivity	women	Rectal Ca	1.07956	0.958457	1.21597	0.207293	228	0.481758	0.135528
WCadjBMI	excl. alcohol	women	Rectal Ca	1.09805	0.974153	1.2377	0.125706	224	0.531727	-1.06066
WCadjBMI	excl. diabetes	women	Rectal Ca	1.06326	0.938821	1.2042	0.334088	220	0.44899	0.915381
WCadjBMI	excl. IBD	women	Rectal Ca	1.07805	0.956394	1.21518	0.218636	226	0.450001	0.883342
WCadjBMI	excl. smoking	women	Rectal Ca	1.08247	0.960374	1.22009	0.194354	226	0.465522	0.517795
HCadjBMI	No sensitivity	women	Rectal Ca	0.95418	0.838664	1.08561	0.47622	275	8.80464e-05	26.0734
HCadjBMI	excl. alcohol	women	Rectal Ca	0.934747	0.820099	1.06542	0.312134	263	0.000142063	25.8405
HCadjBMI	excl. diabetes	women	Rectal Ca	0.972921	0.850667	1.11274	0.68865	266	8.29657e-05	26.5123
HCadjBMI	excl. IBD	women	Rectal Ca	0.951217	0.834122	1.08475	0.455539	270	5.4087e-05	26.9536
HCadjBMI	excl. smoking	women	Rectal Ca	0.947518	0.83308	1.07768	0.411713	274	0.000139164	25.444
BMI	No sensitivity	women	Rectal Ca	1.07951	0.936856	1.24388	0.290065	316	0.0339028	13.0714
BMI	excl. alcohol	women	Rectal Ca	1.0793	0.935507	1.2452	0.295516	314	0.028551	13.6119
BMI	excl. diabetes	women	Rectal Ca	1.07951	0.936856	1.24388	0.290065	316	0.0339028	13.0714
BMI	excl. IBD	women	Rectal Ca	1.07856	0.935441	1.24358	0.297792	315	0.0311469	13.3404
BMI	excl. smoking	women	Rectal Ca	1.07951	0.936856	1.24388	0.290065	316	0.0339028	13.0714
HEIGHT	No sensitivity	women	Rectal Ca	0.987614	0.917997	1.06251	0.738253	436	0.0265426	11.9174
HEIGHT	excl. alcohol	women	Rectal Ca	0.989489	0.919437	1.06488	0.777895	433	0.0245632	12.1455
HEIGHT	excl. diabetes	women	Rectal Ca	0.988669	0.918884	1.06375	0.760273	435	0.0256119	12.0179
HEIGHT	excl. IBD	women	Rectal Ca	0.987614	0.917997	1.06251	0.738253	436	0.0265426	11.9174
HEIGHT	excl. smoking	women	Rectal Ca	0.987614	0.917997	1.06251	0.738253	436	0.0265426	11.9174

## Sheet: Table 6. Sensitivity analysisB
Supplementary Table 6: Sensitivity analysis – sets of SNPs unique for each traditional index and SNPs shared with the allometric analogue
			ALL SNPs			UNIQUE SNPs (NON-OVERLAPPING AND R2 < 0.8)			SHARED SNPs (OVERLAPPING OR R2 ≥ 0.8)
Index	Outcome	Sex	N of SNPs.all_snps	IVW-OR.all_snps	IVW_Pvalue.all_snps	N of SNPs.unique	IVW-OR.unique	IVW_Pvalue.unique	N of SNPs.shared	IVW-OR.shared	IVW_Pvalue.shared	% of shared SNPs
WHRadjBMI	CRC	men	75	1.21 (1.03 - 1.42)	0.0210116	7	1.02 (0.48 - 2.13)	0.966714	68	1.22 (1.04 - 1.44)	0.0155047	90.667
WCadjBMI	CRC	men	147	0.98 (0.89 - 1.08)	0.70832	118	0.92 (0.82 - 1.03)	0.14365	29	1.15 (0.95 - 1.39)	0.153366	19.728
HCadjBMI	CRC	men	219	0.98 (0.89 - 1.07)	0.588405	191	1 (0.91 - 1.1)	0.991679	28	0.83 (0.67 - 1.03)	0.0972214	12.785
WHRadjBMI	Colon	men	75	1.16 (0.97 - 1.4)	0.107891	7	0.97 (0.41 - 2.3)	0.948281	68	1.18 (0.98 - 1.42)	0.0850876	90.667
WCadjBMI	Colon	men	147	1.04 (0.93 - 1.16)	0.478485	118	0.99 (0.87 - 1.13)	0.901904	29	1.16 (0.94 - 1.44)	0.173674	19.728
HCadjBMI	Colon	men	219	1.06 (0.95 - 1.17)	0.318027	191	1.09 (0.97 - 1.23)	0.145239	28	0.86 (0.67 - 1.09)	0.211197	12.785
WHRadjBMI	Rectal	men	75	1.35 (1.1 - 1.64)	0.0036888	7	1.23 (0.54 - 2.82)	0.618363	68	1.35 (1.1 - 1.67)	0.00414416	90.667
WCadjBMI	Rectal	men	147	0.97 (0.85 - 1.12)	0.723182	118	0.88 (0.75 - 1.05)	0.148533	29	1.22 (0.95 - 1.57)	0.114039	19.728
HCadjBMI	Rectal	men	219	0.88 (0.78 - 1)	0.0483381	191	0.91 (0.79 - 1.04)	0.160993	28	0.74 (0.54 - 1)	0.0470291	12.785
WHRadjBMI	CRC	women	235	1.16 (1.07 - 1.25)	0.000169034	17	1.29 (0.92 - 1.8)	0.133427	218	1.15 (1.07 - 1.25)	0.000412002	92.766
WCadjBMI	CRC	women	228	1.18 (1.1 - 1.28)	1.89082e-05	119	1.2 (1.05 - 1.37)	0.00779515	109	1.17 (1.07 - 1.28)	0.000567463	47.807
HCadjBMI	CRC	women	275	1.02 (0.94 - 1.11)	0.653627	221	1.04 (0.95 - 1.15)	0.404889	54	0.96 (0.81 - 1.13)	0.607411	19.636
WHRadjBMI	Colon	women	235	1.19 (1.09 - 1.3)	0.000123703	17	1.59 (1.06 - 2.4)	0.0250161	218	1.17 (1.07 - 1.28)	0.000535094	92.766
WCadjBMI	Colon	women	228	1.22 (1.12 - 1.34)	1.67715e-05	119	1.24 (1.07 - 1.43)	0.0039815	109	1.21 (1.08 - 1.37)	0.00157149	47.807
HCadjBMI	Colon	women	275	1.05 (0.96 - 1.15)	0.287282	221	1.08 (0.97 - 1.2)	0.167529	54	0.98 (0.82 - 1.16)	0.796113	19.636
WHRadjBMI	Rectal	women	235	1.11 (0.99 - 1.25)	0.0635488	17	1 (0.59 - 1.7)	0.996071	218	1.12 (1 - 1.26)	0.0587577	92.766
WCadjBMI	Rectal	women	228	1.08 (0.96 - 1.22)	0.207293	119	1.07 (0.87 - 1.33)	0.521358	109	1.08 (0.93 - 1.26)	0.293848	47.807
HCadjBMI	Rectal	women	275	0.95 (0.84 - 1.09)	0.47622	221	0.93 (0.8 - 1.07)	0.308182	54	1.04 (0.79 - 1.36)	0.788195	19.636
R2 refers to the association of the SNP of the traditional index with the SNP of the allometric analogue

## Sheet: Table 7.Shared SNPs men-women
Supplementary Table 7: Percent of shared SNPs (overlapping or R2 ≥ 0.8) between men and women for each allometric index
Index	Number of shared SNPs among men and women	% of shared SNPs in men	% of shared SNPs in women
ABSI	10	17.2414	5.64972
WHI	21	25	8.61
HI	15	21.13	9.8
R2 refers to the association of the SNP of the index in men with the SNP of the index in women
